# Supplementary material for: Exploring Fungal Diversity in Seagrass Ecosystems for Pharmaceutical and Ecological Insights
Source: J Fungi (Basel). 2024 Sep 2;10(9):627. doi: 10.3390/jof10090627 (PMC11433010; doi:10.3390/jof10090627)
Supplement: Supplementary file 1 [file jof-10-00627-s001.zip]

Archive with 4 entries (4 files):
- Table S1_edited.xlsx
- Table S2_edited.xlsx
- Table S3_edited.xlsx
- Table S4 edited.xlsx
