# Supplementary material for: Exploring Fungal Diversity in Seagrass Ecosystems for Pharmaceutical and Ecological Insights
Source: J Fungi (Basel). 2024 Sep 2;10(9):627. doi: 10.3390/jof10090627 (PMC11433010; doi:10.3390/jof10090627)
Supplement: Supplementary file 1 [file jof-10-00627-s001.zip › Table S1_edited.xlsx]

## Sheet: Sheet1
Table S1
Taxa	Life mode	Host	Infected tissues	Sampling site (NG- Not Given)	Country	GPS coordinates (NG- Not Given)	Reference	Reference number in main text
Acremonium sp.1	Endophytic	Halophila ovalis	Leaf blade, petiole	Muttukadu estuary, India	India	13°N latitude and 80°E longitude	Devarajan, P.T.; Suryanarayanan, T.S.; Geetha, V. Endophytic fungi associated with the tropical seagrass Halophila ovalis (Hydrocharitaceae). Indian J. Mar. Sci. 2002, 31, 73–74.	[67]
Acremonium strictum	Endophytic	Halophila ovalis	Petiole	Muttukadu estuary, India	India	13°N latitude and 80°E longitude	Devarajan, P.T.; Suryanarayanan, T.S.; Geetha, V. Endophytic fungi associated with the tropical seagrass Halophila ovalis (Hydrocharitaceae). Indian J. Mar. Sci. 2002, 31, 73–74.	[67]
Aspergillus flavus	Endophytic	Halophila ovalis	Rhizome	Muttukadu estuary, India	India	13°N latitude and 80°E longitude	Devarajan, P.T.; Suryanarayanan, T.S.; Geetha, V. Endophytic fungi associated with the tropical seagrass Halophila ovalis (Hydrocharitaceae). Indian J. Mar. Sci. 2002, 31, 73–74.	[67]
Aspergillus niger	Endophytic	Halophila ovalis	Rhizome	Muttukadu estuary, India	India	13°N latitude and 80°E longitude	Devarajan, P.T.; Suryanarayanan, T.S.; Geetha, V. Endophytic fungi associated with the tropical seagrass Halophila ovalis (Hydrocharitaceae). Indian J. Mar. Sci. 2002, 31, 73–74.	[67]
Chaetomium globosum	Endophytic	Halophila ovalis	Leaf blade, rhizome	Muttukadu estuary, India	India	13°N latitude and 80°E longitude	Devarajan, P.T.; Suryanarayanan, T.S.; Geetha, V. Endophytic fungi associated with the tropical seagrass Halophila ovalis (Hydrocharitaceae). Indian J. Mar. Sci. 2002, 31, 73–74.	[67]
Chaetomella sp.	Endophytic	Halophila ovalis	Rhizome	Muttukadu estuary, India	India	13°N latitude and 80°E longitude	Devarajan, P.T.; Suryanarayanan, T.S.; Geetha, V. Endophytic fungi associated with the tropical seagrass Halophila ovalis (Hydrocharitaceae). Indian J. Mar. Sci. 2002, 31, 73–74.	[67]
Cladosporium cladosporioides	Endophytic	Halophila ovalis	Leaf blade, rhizome	Muttukadu estuary, India	India	13°N latitude and 80°E longitude	Devarajan, P.T.; Suryanarayanan, T.S.; Geetha, V. Endophytic fungi associated with the tropical seagrass Halophila ovalis (Hydrocharitaceae). Indian J. Mar. Sci. 2002, 31, 73–74.	[67]
Curvularia lunata	Endophytic	Halophila ovalis	Leaf blade	Muttukadu estuary, India	India	13°N latitude and 80°E longitude	Devarajan, P.T.; Suryanarayanan, T.S.; Geetha, V. Endophytic fungi associated with the tropical seagrass Halophila ovalis (Hydrocharitaceae). Indian J. Mar. Sci. 2002, 31, 73–74.	[67]
Fusarium sp.	Endophytic	Halophila ovalis	Leaf blade	Muttukadu estuary, India	India	13°N latitude and 80°E longitude	Devarajan, P.T.; Suryanarayanan, T.S.; Geetha, V. Endophytic fungi associated with the tropical seagrass Halophila ovalis (Hydrocharitaceae). Indian J. Mar. Sci. 2002, 31, 73–74.	[67]
Monodictys sp.	Endophytic	Halophila ovalis	Rhizome	Muttukadu estuary, India	India	13°N latitude and 80°E longitude	Devarajan, P.T.; Suryanarayanan, T.S.; Geetha, V. Endophytic fungi associated with the tropical seagrass Halophila ovalis (Hydrocharitaceae). Indian J. Mar. Sci. 2002, 31, 73–74.	[67]
Penicillium sp.	Endophytic	Halophila ovalis	Petiole	Muttukadu estuary, India	India	13°N latitude and 80°E longitude	Devarajan, P.T.; Suryanarayanan, T.S.; Geetha, V. Endophytic fungi associated with the tropical seagrass Halophila ovalis (Hydrocharitaceae). Indian J. Mar. Sci. 2002, 31, 73–74.	[67]
Phialophora sp.	Endophytic	Halophila ovalis	Leaf blade, petiole	Muttukadu estuary, India	India	13°N latitude and 80°E longitude	Devarajan, P.T.; Suryanarayanan, T.S.; Geetha, V. Endophytic fungi associated with the tropical seagrass Halophila ovalis (Hydrocharitaceae). Indian J. Mar. Sci. 2002, 31, 73–74.	[67]
Phoma sp.	Endophytic	Halophila ovalis	Rhizome	Muttukadu estuary, India	India	13°N latitude and 80°E longitude	Devarajan, P.T.; Suryanarayanan, T.S.; Geetha, V. Endophytic fungi associated with the tropical seagrass Halophila ovalis (Hydrocharitaceae). Indian J. Mar. Sci. 2002, 31, 73–74.	[67]
Talaromyces sp.	Endophytic	Halophila ovalis	Petiole	Muttukadu estuary, India	India	13°N latitude and 80°E longitude	Devarajan, P.T.; Suryanarayanan, T.S.; Geetha, V. Endophytic fungi associated with the tropical seagrass Halophila ovalis (Hydrocharitaceae). Indian J. Mar. Sci. 2002, 31, 73–74.	[67]
Sterile mycelia	Endophytic	Halophila ovalis	Petiole	Muttukadu estuary, India	India	13°N latitude and 80°E longitude	Devarajan, P.T.; Suryanarayanan, T.S.; Geetha, V. Endophytic fungi associated with the tropical seagrass Halophila ovalis (Hydrocharitaceae). Indian J. Mar. Sci. 2002, 31, 73–74.	[67]
Hypocreales sp.	Endophytic	Enhalus acoroides	Leaves	Tarai island, Thailand	Thailand	09°19′16.56″N, 99°46′44.52″E	Sakayaroj, J.; Preedanon, S.; Supaphon, O.; Jones, E.B.G.; Phongpaichit, S. Phylogenetic diversity of endophyte assemblages associated with the tropical seagrass Enhalus acoroides in Thailand. Fungal. Divers. 2010, 42, 27–45.	[60]
Phoma sp.	Endophytic	Enhalus acoroides	Leaves	Tarai island, Thailand	Thailand	09°19′16.56″N, 99°46′44.52″E	Sakayaroj, J.; Preedanon, S.; Supaphon, O.; Jones, E.B.G.; Phongpaichit, S. Phylogenetic diversity of endophyte assemblages associated with the tropical seagrass Enhalus acoroides in Thailand. Fungal. Divers. 2010, 42, 27–45.	[60]
Hypocreales sp	Endophytic	Enhalus acoroides	Leaves	Tarai island, Thailand	Thailand	09°19′16.56″N, 99°46′44.52″E	Sakayaroj, J.; Preedanon, S.; Supaphon, O.; Jones, E.B.G.; Phongpaichit, S. Phylogenetic diversity of endophyte assemblages associated with the tropical seagrass Enhalus acoroides in Thailand. Fungal. Divers. 2010, 42, 27–45.	[60]
Hypocreales sp	Endophytic	Enhalus acoroides	Leaves	Tarai island, Thailand	Thailand	09°19′16.56″N, 99°46′44.52″E	Sakayaroj, J.; Preedanon, S.; Supaphon, O.; Jones, E.B.G.; Phongpaichit, S. Phylogenetic diversity of endophyte assemblages associated with the tropical seagrass Enhalus acoroides in Thailand. Fungal. Divers. 2010, 42, 27–45.	[60]
Hypocreales sp	Endophytic	Enhalus acoroides	Leaves	Tarai island, Thailand	Thailand	09°19′16.56″N, 99°46′44.52″E	Sakayaroj, J.; Preedanon, S.; Supaphon, O.; Jones, E.B.G.; Phongpaichit, S. Phylogenetic diversity of endophyte assemblages associated with the tropical seagrass Enhalus acoroides in Thailand. Fungal. Divers. 2010, 42, 27–45.	[60]
Hypocreales sp	Endophytic	Enhalus acoroides	Leaves	Tarai island, Thailand	Thailand	09°19′16.56″N, 99°46′44.52″E	Sakayaroj, J.; Preedanon, S.; Supaphon, O.; Jones, E.B.G.; Phongpaichit, S. Phylogenetic diversity of endophyte assemblages associated with the tropical seagrass Enhalus acoroides in Thailand. Fungal. Divers. 2010, 42, 27–45.	[60]
Hypocreales sp	Endophytic	Enhalus acoroides	Leaves	Tarai island, Thailand	Thailand	09°19′16.56″N, 99°46′44.52″E	Sakayaroj, J.; Preedanon, S.; Supaphon, O.; Jones, E.B.G.; Phongpaichit, S. Phylogenetic diversity of endophyte assemblages associated with the tropical seagrass Enhalus acoroides in Thailand. Fungal. Divers. 2010, 42, 27–45.	[60]
Hypocreales sp	Endophytic	Enhalus acoroides	Leaves	Tarai island, Thailand	Thailand	09°19′16.56″N, 99°46′44.52″E	Sakayaroj, J.; Preedanon, S.; Supaphon, O.; Jones, E.B.G.; Phongpaichit, S. Phylogenetic diversity of endophyte assemblages associated with the tropical seagrass Enhalus acoroides in Thailand. Fungal. Divers. 2010, 42, 27–45.	[60]
Aspergillus penicillioides	Endophytic	Enhalus acoroides	Leaves	Taen island, Thailand	Thailand	09°19′16.56″N, 99°46′44.52″E	Sakayaroj, J.; Preedanon, S.; Supaphon, O.; Jones, E.B.G.; Phongpaichit, S. Phylogenetic diversity of endophyte assemblages associated with the tropical seagrass Enhalus acoroides in Thailand. Fungal. Divers. 2010, 42, 27–45.	[60]
Mycosphaerella sp	Endophytic	Enhalus acoroides	Leaves	Tarai island, Thailand	Thailand	09°19′16.56″N, 99°46′44.52″E	Sakayaroj, J.; Preedanon, S.; Supaphon, O.; Jones, E.B.G.; Phongpaichit, S. Phylogenetic diversity of endophyte assemblages associated with the tropical seagrass Enhalus acoroides in Thailand. Fungal. Divers. 2010, 42, 27–45.	[60]
Aspergillus penicillioides	Endophytic	Enhalus acoroides	Leaves	Taen island, Thailand	Thailand	09°19′16.56″N, 99°46′44.52″E	Sakayaroj, J.; Preedanon, S.; Supaphon, O.; Jones, E.B.G.; Phongpaichit, S. Phylogenetic diversity of endophyte assemblages associated with the tropical seagrass Enhalus acoroides in Thailand. Fungal. Divers. 2010, 42, 27–45.	[60]
Pleosporales sp	Endophytic	Enhalus acoroides	Leaves	Taen island, Thailand	Thailand	09°19′16.56″N, 99°46′44.52″E	Sakayaroj, J.; Preedanon, S.; Supaphon, O.; Jones, E.B.G.; Phongpaichit, S. Phylogenetic diversity of endophyte assemblages associated with the tropical seagrass Enhalus acoroides in Thailand. Fungal. Divers. 2010, 42, 27–45.	[60]
Cladosporium sp.	Endophytic	Enhalus acoroides	Leaves	Tarai island, Thailand	Thailand	09°19′16.56″N, 99°46′44.52″E	Sakayaroj, J.; Preedanon, S.; Supaphon, O.; Jones, E.B.G.; Phongpaichit, S. Phylogenetic diversity of endophyte assemblages associated with the tropical seagrass Enhalus acoroides in Thailand. Fungal. Divers. 2010, 42, 27–45.	[60]
Bipolaris sp.	Endophytic	Enhalus acoroides	Leaves	Taen island, Thailand	Thailand	09°19′16.56″N, 99°46′44.52″E	Sakayaroj, J.; Preedanon, S.; Supaphon, O.; Jones, E.B.G.; Phongpaichit, S. Phylogenetic diversity of endophyte assemblages associated with the tropical seagrass Enhalus acoroides in Thailand. Fungal. Divers. 2010, 42, 27–45.	[60]
Aspergillus penicillioides	Endophytic	Enhalus acoroides	Leaves	Taen island, Thailand	Thailand	09°19′16.56″N, 99°46′44.52″E	Sakayaroj, J.; Preedanon, S.; Supaphon, O.; Jones, E.B.G.; Phongpaichit, S. Phylogenetic diversity of endophyte assemblages associated with the tropical seagrass Enhalus acoroides in Thailand. Fungal. Divers. 2010, 42, 27–45.	[60]
Cladosporium sphaerospermum	Endophytic	Enhalus acoroides	Leaves	Tarai island, Thailand	Thailand	09°19′16.56″N, 99°46′44.52″E	Sakayaroj, J.; Preedanon, S.; Supaphon, O.; Jones, E.B.G.; Phongpaichit, S. Phylogenetic diversity of endophyte assemblages associated with the tropical seagrass Enhalus acoroides in Thailand. Fungal. Divers. 2010, 42, 27–45.	[60]
Scolecobasidium sp.	Endophytic	Enhalus acoroides	Leaves	Tarai island, Thailand	Thailand	09°19′16.56″N, 99°46′44.52″E	Sakayaroj, J.; Preedanon, S.; Supaphon, O.; Jones, E.B.G.; Phongpaichit, S. Phylogenetic diversity of endophyte assemblages associated with the tropical seagrass Enhalus acoroides in Thailand. Fungal. Divers. 2010, 42, 27–45.	[60]
Calosphaeriaceae sp.	Endophytic	Enhalus acoroides	Leaves	Tarai island, Thailand	Thailand	09°19′16.56″N, 99°46′44.52″E	Sakayaroj, J.; Preedanon, S.; Supaphon, O.; Jones, E.B.G.; Phongpaichit, S. Phylogenetic diversity of endophyte assemblages associated with the tropical seagrass Enhalus acoroides in Thailand. Fungal. Divers. 2010, 42, 27–45.	[60]
Scolecobasidium sp.	Endophytic	Enhalus acoroides	Leaves	Tarai island, Thailand	Thailand	09°19′16.56″N, 99°46′44.52″E	Sakayaroj, J.; Preedanon, S.; Supaphon, O.; Jones, E.B.G.; Phongpaichit, S. Phylogenetic diversity of endophyte assemblages associated with the tropical seagrass Enhalus acoroides in Thailand. Fungal. Divers. 2010, 42, 27–45.	[60]
Cladosporium sp.	Endophytic	Enhalus acoroides	Leaves	Taen island, Thailand	Thailand	09°19′16.56″N, 99°46′44.52″E	Sakayaroj, J.; Preedanon, S.; Supaphon, O.; Jones, E.B.G.; Phongpaichit, S. Phylogenetic diversity of endophyte assemblages associated with the tropical seagrass Enhalus acoroides in Thailand. Fungal. Divers. 2010, 42, 27–45.	[60]
Nigrospora sp.	Endophytic	Enhalus acoroides	Leaves	Tarai island, Thailand	Thailand	09°19′16.56″N, 99°46′44.52″E	Sakayaroj, J.; Preedanon, S.; Supaphon, O.; Jones, E.B.G.; Phongpaichit, S. Phylogenetic diversity of endophyte assemblages associated with the tropical seagrass Enhalus acoroides in Thailand. Fungal. Divers. 2010, 42, 27–45.	[60]
Nigrospora sp.	Endophytic	Enhalus acoroides	Leaves	Tarai island, Thailand	Thailand	09°19′16.56″N, 99°46′44.52″E	Sakayaroj, J.; Preedanon, S.; Supaphon, O.; Jones, E.B.G.; Phongpaichit, S. Phylogenetic diversity of endophyte assemblages associated with the tropical seagrass Enhalus acoroides in Thailand. Fungal. Divers. 2010, 42, 27–45.	[60]
Hypocreales sp.	Endophytic	Enhalus acoroides	Leaves	Tarai island, Thailand	Thailand	09°19′16.56″N, 99°46′44.52″E	Sakayaroj, J.; Preedanon, S.; Supaphon, O.; Jones, E.B.G.; Phongpaichit, S. Phylogenetic diversity of endophyte assemblages associated with the tropical seagrass Enhalus acoroides in Thailand. Fungal. Divers. 2010, 42, 27–45.	[60]
Hypocreales sp.	Endophytic	Enhalus acoroides	Leaves	Tarai island, Thailand	Thailand	09°19′16.56″N, 99°46′44.52″E	Sakayaroj, J.; Preedanon, S.; Supaphon, O.; Jones, E.B.G.; Phongpaichit, S. Phylogenetic diversity of endophyte assemblages associated with the tropical seagrass Enhalus acoroides in Thailand. Fungal. Divers. 2010, 42, 27–45.	[60]
Hypocreales sp.	Endophytic	Enhalus acoroides	Leaves	Tarai island, Thailand	Thailand	09°19′16.56″N, 99°46′44.52″E	Sakayaroj, J.; Preedanon, S.; Supaphon, O.; Jones, E.B.G.; Phongpaichit, S. Phylogenetic diversity of endophyte assemblages associated with the tropical seagrass Enhalus acoroides in Thailand. Fungal. Divers. 2010, 42, 27–45.	[60]
Hypocreales sp.	Endophytic	Enhalus acoroides	Leaves	Tarai island, Thailand	Thailand	09°19′16.56″N, 99°46′44.52″E	Sakayaroj, J.; Preedanon, S.; Supaphon, O.; Jones, E.B.G.; Phongpaichit, S. Phylogenetic diversity of endophyte assemblages associated with the tropical seagrass Enhalus acoroides in Thailand. Fungal. Divers. 2010, 42, 27–45.	[60]
Mycosphaerellaceae sp.	Endophytic	Enhalus acoroides	Leaves	Tarai island, Thailand	Thailand	09°19′16.56″N, 99°46′44.52″E	Sakayaroj, J.; Preedanon, S.; Supaphon, O.; Jones, E.B.G.; Phongpaichit, S. Phylogenetic diversity of endophyte assemblages associated with the tropical seagrass Enhalus acoroides in Thailand. Fungal. Divers. 2010, 42, 27–45.	[60]
Peniophora sp.	Endophytic	Enhalus acoroides	Leaves	Tarai island, Thailand	Thailand	09°19′16.56″N, 99°46′44.52″E	Sakayaroj, J.; Preedanon, S.; Supaphon, O.; Jones, E.B.G.; Phongpaichit, S. Phylogenetic diversity of endophyte assemblages associated with the tropical seagrass Enhalus acoroides in Thailand. Fungal. Divers. 2010, 42, 27–45.	[60]
Penicillium sp.	Endophytic	Enhalus acoroides	Leaves	Tarai island, Thailand	Thailand	09°19′16.56″N, 99°46′44.52″E	Sakayaroj, J.; Preedanon, S.; Supaphon, O.; Jones, E.B.G.; Phongpaichit, S. Phylogenetic diversity of endophyte assemblages associated with the tropical seagrass Enhalus acoroides in Thailand. Fungal. Divers. 2010, 42, 27–45.	[60]
Penicillium sp.	Endophytic	Enhalus acoroides	Leaves	Tarai island, Thailand	Thailand	09°19′16.56″N, 99°46′44.52″E	Sakayaroj, J.; Preedanon, S.; Supaphon, O.; Jones, E.B.G.; Phongpaichit, S. Phylogenetic diversity of endophyte assemblages associated with the tropical seagrass Enhalus acoroides in Thailand. Fungal. Divers. 2010, 42, 27–45.	[60]
Herpotrichiellaceae sp.	Endophytic	Enhalus acoroides	Leaves	Tarai island, Thailand	Thailand	09°19′16.56″N, 99°46′44.52″E	Sakayaroj, J.; Preedanon, S.; Supaphon, O.; Jones, E.B.G.; Phongpaichit, S. Phylogenetic diversity of endophyte assemblages associated with the tropical seagrass Enhalus acoroides in Thailand. Fungal. Divers. 2010, 42, 27–45.	[60]
Penicillium sp.	Endophytic	Enhalus acoroides	Leaves	Tarai island, Thailand	Thailand	09°19′16.56″N, 99°46′44.52″E	Sakayaroj, J.; Preedanon, S.; Supaphon, O.; Jones, E.B.G.; Phongpaichit, S. Phylogenetic diversity of endophyte assemblages associated with the tropical seagrass Enhalus acoroides in Thailand. Fungal. Divers. 2010, 42, 27–45.	[60]
Penicillium sp.	Endophytic	Enhalus acoroides	Leaves	Tarai island, Thailand	Thailand	09°19′16.56″N, 99°46′44.52″E	Sakayaroj, J.; Preedanon, S.; Supaphon, O.; Jones, E.B.G.; Phongpaichit, S. Phylogenetic diversity of endophyte assemblages associated with the tropical seagrass Enhalus acoroides in Thailand. Fungal. Divers. 2010, 42, 27–45.	[60]
Penicillium sp.	Endophytic	Enhalus acoroides	Leaves	Tarai island, Thailand	Thailand	09°19′16.56″N, 99°46′44.52″E	Sakayaroj, J.; Preedanon, S.; Supaphon, O.; Jones, E.B.G.; Phongpaichit, S. Phylogenetic diversity of endophyte assemblages associated with the tropical seagrass Enhalus acoroides in Thailand. Fungal. Divers. 2010, 42, 27–45.	[60]
Penicillium sp.	Endophytic	Enhalus acoroides	Leaves	Tarai island, Thailand	Thailand	09°19′16.56″N, 99°46′44.52″E	Sakayaroj, J.; Preedanon, S.; Supaphon, O.; Jones, E.B.G.; Phongpaichit, S. Phylogenetic diversity of endophyte assemblages associated with the tropical seagrass Enhalus acoroides in Thailand. Fungal. Divers. 2010, 42, 27–45.	[60]
Penicillium sp.	Endophytic	Enhalus acoroides	Leaves	Tarai island, Thailand	Thailand	09°19′16.56″N, 99°46′44.52″E	Sakayaroj, J.; Preedanon, S.; Supaphon, O.; Jones, E.B.G.; Phongpaichit, S. Phylogenetic diversity of endophyte assemblages associated with the tropical seagrass Enhalus acoroides in Thailand. Fungal. Divers. 2010, 42, 27–45.	[60]
Penicillium sp.	Endophytic	Enhalus acoroides	Leaves	Tarai island, Thailand	Thailand	09°19′16.56″N, 99°46′44.52″E	Sakayaroj, J.; Preedanon, S.; Supaphon, O.; Jones, E.B.G.; Phongpaichit, S. Phylogenetic diversity of endophyte assemblages associated with the tropical seagrass Enhalus acoroides in Thailand. Fungal. Divers. 2010, 42, 27–45.	[60]
Penicillium sp.	Endophytic	Enhalus acoroides	Leaves	Tarai island, Thailand	Thailand	09°19′16.56″N, 99°46′44.52″E	Sakayaroj, J.; Preedanon, S.; Supaphon, O.; Jones, E.B.G.; Phongpaichit, S. Phylogenetic diversity of endophyte assemblages associated with the tropical seagrass Enhalus acoroides in Thailand. Fungal. Divers. 2010, 42, 27–45.	[60]
Cladosporium sp.	Endophytic	Enhalus acoroides	Leaves	Tarai island, Thailand	Thailand	09°19′16.56″N, 99°46′44.52″E	Sakayaroj, J.; Preedanon, S.; Supaphon, O.; Jones, E.B.G.; Phongpaichit, S. Phylogenetic diversity of endophyte assemblages associated with the tropical seagrass Enhalus acoroides in Thailand. Fungal. Divers. 2010, 42, 27–45.	[60]
Phaeosphaeriopsis sp.	Endophytic	Enhalus acoroides	Leaves	Taen island, Thailand	Thailand	09°19′16.56″N, 99°46′44.52″E	Sakayaroj, J.; Preedanon, S.; Supaphon, O.; Jones, E.B.G.; Phongpaichit, S. Phylogenetic diversity of endophyte assemblages associated with the tropical seagrass Enhalus acoroides in Thailand. Fungal. Divers. 2010, 42, 27–45.	[60]
Penicillium sp.	Endophytic	Enhalus acoroides	Leaves	Tarai island, Thailand	Thailand	09°19′16.56″N, 99°46′44.52″E	Sakayaroj, J.; Preedanon, S.; Supaphon, O.; Jones, E.B.G.; Phongpaichit, S. Phylogenetic diversity of endophyte assemblages associated with the tropical seagrass Enhalus acoroides in Thailand. Fungal. Divers. 2010, 42, 27–45.	[60]
Hypocreales sp.	Endophytic	Enhalus acoroides	Leaves	Tarai island, Thailand	Thailand	09°19′16.56″N, 99°46′44.52″E	Sakayaroj, J.; Preedanon, S.; Supaphon, O.; Jones, E.B.G.; Phongpaichit, S. Phylogenetic diversity of endophyte assemblages associated with the tropical seagrass Enhalus acoroides in Thailand. Fungal. Divers. 2010, 42, 27–45.	[60]
Penicillium chrysogenum	Endophytic	Zostera marina, Zostera japonica,Phyllospadix scouler	Rhizomes	San Juan Archipelago,Washington State, USA	USA	7 sites in San Juan Archipelago --> Shallow Bay (Z. marina) 48.76018 N 122.91649W Picnic Cove (Z. marina) 48.56601 N 122.92361W Shoal Bay (Z. marina) 48.55363 N 122.87526W Indian Cove (Z. japonica) 48.56387 N 122.93646W Odlin Park (Z. japonica) 48.55678 N 122.89376W Cattle Point (P. scouleri) 48.45221 N 122.96188W Lime Kiln Point (P. scouleri) 48.51363 N 123.15043W	Shoemaker, G.; Wyllie-Echeverria, S. Occurrence of rhizomal endophytes in three Temperate Northeast Pacific Seagrasses. Aquat. Bot. 2013, 111, 71–73.	[72]
Aspergillus flavus	Endophytic	Zostera marina, Zostera japonica,Phyllospadix scouler	Rhizomes	San Juan Archipelago,Washington State, USA	USA		Shoemaker, G.; Wyllie-Echeverria, S. Occurrence of rhizomal endophytes in three Temperate Northeast Pacific Seagrasses. Aquat. Bot. 2013, 111, 71–73.	[72]
Cladosporium sp	Endophytic	Zostera marina, Zostera japonica,Phyllospadix scouler	Rhizomes	San Juan Archipelago,Washington State, USA	USA		Shoemaker, G.; Wyllie-Echeverria, S. Occurrence of rhizomal endophytes in three Temperate Northeast Pacific Seagrasses. Aquat. Bot. 2013, 111, 71–73.	[72]
Penicillium sp.	Endophytic	Zostera marina, Zostera japonica,Phyllospadix scouler	Rhizomes	San Juan Archipelago,Washington State, USA	USA		Shoemaker, G.; Wyllie-Echeverria, S. Occurrence of rhizomal endophytes in three Temperate Northeast Pacific Seagrasses. Aquat. Bot. 2013, 111, 71–73.	[72]
Penicillium marneff	Endophytic	Zostera marina, Zostera japonica,Phyllospadix scouler	Rhizomes	San Juan Archipelago,Washington State, USA	USA		Shoemaker, G.; Wyllie-Echeverria, S. Occurrence of rhizomal endophytes in three Temperate Northeast Pacific Seagrasses. Aquat. Bot. 2013, 111, 71–73.	[72]
Yeast (Cream)	Endophytic	Zostera marina, Phyllospadix scouler	Rhizomes	San Juan Archipelago,Washington State, USA	USA		Shoemaker, G.; Wyllie-Echeverria, S. Occurrence of rhizomal endophytes in three Temperate Northeast Pacific Seagrasses. Aquat. Bot. 2013, 111, 71–73.	[72]
Oidiodendron sp.	Endophytic	Zostera marina, Zostera japonica,Phyllospadix scouler	Rhizomes	San Juan Archipelago,Washington State, USA	USA		Shoemaker, G.; Wyllie-Echeverria, S. Occurrence of rhizomal endophytes in three Temperate Northeast Pacific Seagrasses. Aquat. Bot. 2013, 111, 71–73.	[72]
Penicillium sp	Endophytic	Zostera marina, Zostera japonica,Phyllospadix scouler	Rhizomes	San Juan Archipelago,Washington State, USA	USA		Shoemaker, G.; Wyllie-Echeverria, S. Occurrence of rhizomal endophytes in three Temperate Northeast Pacific Seagrasses. Aquat. Bot. 2013, 111, 71–73.	[72]
	Endophytic	Zostera marina, Zostera japonica,Phyllospadix scouler	Rhizomes	San Juan Archipelago,Washington State, USA	USA		Shoemaker, G.; Wyllie-Echeverria, S. Occurrence of rhizomal endophytes in three Temperate Northeast Pacific Seagrasses. Aquat. Bot. 2013, 111, 71–73.	[72]
Chrysosporium sp.	Endophytic	Zostera marina, Zostera japonica	Rhizomes	San Juan Archipelago,Washington State, USA	USA		Shoemaker, G.; Wyllie-Echeverria, S. Occurrence of rhizomal endophytes in three Temperate Northeast Pacific Seagrasses. Aquat. Bot. 2013, 111, 71–73.	[72]
Streptomyces sp.	Endophytic	Zostera marina, Zostera japonica,Phyllospadix scouler	Rhizomes	San Juan Archipelago,Washington State, USA	USA		Shoemaker, G.; Wyllie-Echeverria, S. Occurrence of rhizomal endophytes in three Temperate Northeast Pacific Seagrasses. Aquat. Bot. 2013, 111, 71–73.	[72]
Botrytis sp	Endophytic	Zostera marina, Zostera japonica	Rhizomes	San Juan Archipelago,Washington State, USA	USA		Shoemaker, G.; Wyllie-Echeverria, S. Occurrence of rhizomal endophytes in three Temperate Northeast Pacific Seagrasses. Aquat. Bot. 2013, 111, 71–73.	[72]
Yeast (Orange)	Endophytic	Zostera marina, Zostera japonica,Phyllospadix scouler	Rhizomes	San Juan Archipelago,Washington State, USA	USA		Shoemaker, G.; Wyllie-Echeverria, S. Occurrence of rhizomal endophytes in three Temperate Northeast Pacific Seagrasses. Aquat. Bot. 2013, 111, 71–73.	[72]
Phialophora sp.	Endophytic	Zostera marina, Zostera japonica,Phyllospadix scouler	Rhizomes	San Juan Archipelago,Washington State, USA	USA		Shoemaker, G.; Wyllie-Echeverria, S. Occurrence of rhizomal endophytes in three Temperate Northeast Pacific Seagrasses. Aquat. Bot. 2013, 111, 71–73.	[72]
Apophysomyces elegans	Endophytic	Zostera marina, Zostera japonica,Phyllospadix scouler	Rhizomes	San Juan Archipelago,Washington State, USA	USA		Shoemaker, G.; Wyllie-Echeverria, S. Occurrence of rhizomal endophytes in three Temperate Northeast Pacific Seagrasses. Aquat. Bot. 2013, 111, 71–73.	[72]
Arthrinium sp.	Endophytic	Zostera marina	Rhizomes	San Juan Archipelago,Washington State, USA	USA		Shoemaker, G.; Wyllie-Echeverria, S. Occurrence of rhizomal endophytes in three Temperate Northeast Pacific Seagrasses. Aquat. Bot. 2013, 111, 71–73.	[72]
Aspergillus sp. 3	Endophytic	Zostera marina, Zostera japonica,Phyllospadix scouler	Rhizomes	San Juan Archipelago,Washington State, USA	USA		Shoemaker, G.; Wyllie-Echeverria, S. Occurrence of rhizomal endophytes in three Temperate Northeast Pacific Seagrasses. Aquat. Bot. 2013, 111, 71–73.	[72]
Verticillium sp	Endophytic	Zostera marina, Zostera japonica,Phyllospadix scouler	Rhizomes	San Juan Archipelago,Washington State, USA	USA		Shoemaker, G.; Wyllie-Echeverria, S. Occurrence of rhizomal endophytes in three Temperate Northeast Pacific Seagrasses. Aquat. Bot. 2013, 111, 71–73.	[72]
Yeast (Yellow)	Endophytic	Zostera japonica,Phyllospadix scouler	Rhizomes	San Juan Archipelago,Washington State, USA	USA		Shoemaker, G.; Wyllie-Echeverria, S. Occurrence of rhizomal endophytes in three Temperate Northeast Pacific Seagrasses. Aquat. Bot. 2013, 111, 71–73.	[72]
Trichoderma veride	Endophytic	Zostera japonica,Phyllospadix scouler	Rhizomes	San Juan Archipelago,Washington State, USA	USA		Shoemaker, G.; Wyllie-Echeverria, S. Occurrence of rhizomal endophytes in three Temperate Northeast Pacific Seagrasses. Aquat. Bot. 2013, 111, 71–73.	[72]
Mucor sp	Endophytic	Zostera marina	Rhizomes	San Juan Archipelago,Washington State, USA	USA		Shoemaker, G.; Wyllie-Echeverria, S. Occurrence of rhizomal endophytes in three Temperate Northeast Pacific Seagrasses. Aquat. Bot. 2013, 111, 71–73.	[72]
Acremonium sp	Endophytic	Zostera marina, Zostera japonica	Rhizomes	San Juan Archipelago,Washington State, USA	USA		Shoemaker, G.; Wyllie-Echeverria, S. Occurrence of rhizomal endophytes in three Temperate Northeast Pacific Seagrasses. Aquat. Bot. 2013, 111, 71–73.	[72]
Beauvaria sp.	Endophytic	Zostera marina, Zostera japonica	Rhizomes	San Juan Archipelago,Washington State, USA	USA		Shoemaker, G.; Wyllie-Echeverria, S. Occurrence of rhizomal endophytes in three Temperate Northeast Pacific Seagrasses. Aquat. Bot. 2013, 111, 71–73.	[72]
Paecilomyces sp.	Endophytic	Zostera marina, ,Phyllospadix scouler	Rhizomes	San Juan Archipelago,Washington State, USA	USA		Shoemaker, G.; Wyllie-Echeverria, S. Occurrence of rhizomal endophytes in three Temperate Northeast Pacific Seagrasses. Aquat. Bot. 2013, 111, 71–73.	[72]
Phoma sp	Endophytic	Zostera marina, Phyllospadix scouler	Rhizomes	San Juan Archipelago,Washington State, USA	USA		Shoemaker, G.; Wyllie-Echeverria, S. Occurrence of rhizomal endophytes in three Temperate Northeast Pacific Seagrasses. Aquat. Bot. 2013, 111, 71–73.	[72]
Cylindrocarpon sp	Endophytic	Zostera marina, Phyllospadix scouler	Rhizomes	San Juan Archipelago,Washington State, USA	USA		Shoemaker, G.; Wyllie-Echeverria, S. Occurrence of rhizomal endophytes in three Temperate Northeast Pacific Seagrasses. Aquat. Bot. 2013, 111, 71–73.	[72]
Epicoccum sp.	Endophytic	Zostera marina, Zostera japonica,Phyllospadix scouler	Rhizomes	San Juan Archipelago,Washington State, USA	USA		Shoemaker, G.; Wyllie-Echeverria, S. Occurrence of rhizomal endophytes in three Temperate Northeast Pacific Seagrasses. Aquat. Bot. 2013, 111, 71–73.	[72]
Pithomyces sp.	Endophytic	Zostera marina, Zostera japonica	Rhizomes	San Juan Archipelago,Washington State, USA	USA		Shoemaker, G.; Wyllie-Echeverria, S. Occurrence of rhizomal endophytes in three Temperate Northeast Pacific Seagrasses. Aquat. Bot. 2013, 111, 71–73.	[72]
Doratomyces sp	Endophytic	Zostera japonica,Phyllospadix scouler	Rhizomes	San Juan Archipelago,Washington State, USA	USA		Shoemaker, G.; Wyllie-Echeverria, S. Occurrence of rhizomal endophytes in three Temperate Northeast Pacific Seagrasses. Aquat. Bot. 2013, 111, 71–73.	[72]
Geotrichum sp.	Endophytic	Zostera marina, Phyllospadix scouler	Rhizomes	San Juan Archipelago,Washington State, USA	USA		Shoemaker, G.; Wyllie-Echeverria, S. Occurrence of rhizomal endophytes in three Temperate Northeast Pacific Seagrasses. Aquat. Bot. 2013, 111, 71–73.	[72]
Yeast (Black)	Endophytic	Zostera marina, Phyllospadix scouler	Rhizomes	San Juan Archipelago,Washington State, USA	USA		Shoemaker, G.; Wyllie-Echeverria, S. Occurrence of rhizomal endophytes in three Temperate Northeast Pacific Seagrasses. Aquat. Bot. 2013, 111, 71–73.	[72]
Aspergillus sp. 4	Endophytic	Zostera japonica	Rhizomes	San Juan Archipelago,Washington State, USA	USA		Shoemaker, G.; Wyllie-Echeverria, S. Occurrence of rhizomal endophytes in three Temperate Northeast Pacific Seagrasses. Aquat. Bot. 2013, 111, 71–73.	[72]
Lecythophora mutabilis	Endophytic	Zostera marina	Rhizomes	San Juan Archipelago,Washington State, USA	USA		Shoemaker, G.; Wyllie-Echeverria, S. Occurrence of rhizomal endophytes in three Temperate Northeast Pacific Seagrasses. Aquat. Bot. 2013, 111, 71–73.	[72]
Myrothecium sp.	Endophytic	Zostera japonica	Rhizomes	San Juan Archipelago,Washington State, USA	USA		Shoemaker, G.; Wyllie-Echeverria, S. Occurrence of rhizomal endophytes in three Temperate Northeast Pacific Seagrasses. Aquat. Bot. 2013, 111, 71–73.	[72]
Oedocephalum sp.	Endophytic	Zostera marina	Rhizomes	San Juan Archipelago,Washington State, USA	USA		Shoemaker, G.; Wyllie-Echeverria, S. Occurrence of rhizomal endophytes in three Temperate Northeast Pacific Seagrasses. Aquat. Bot. 2013, 111, 71–73.	[72]
Scopulariopsis sp	Endophytic	Zostera marina	Rhizomes	San Juan Archipelago,Washington State, USA	USA		Shoemaker, G.; Wyllie-Echeverria, S. Occurrence of rhizomal endophytes in three Temperate Northeast Pacific Seagrasses. Aquat. Bot. 2013, 111, 71–73.	[72]
Zygomycete (Unidentified)	Endophytic	Zostera marina, Zostera japonica	Rhizomes	San Juan Archipelago,Washington State, USA	USA		Shoemaker, G.; Wyllie-Echeverria, S. Occurrence of rhizomal endophytes in three Temperate Northeast Pacific Seagrasses. Aquat. Bot. 2013, 111, 71–73.	[72]
Penicillium sp	Endophytic	Halodule wrightii, Thalassia testudinum	Leaves	East Cove lagoon, Big Lagoon State Park, Florida, USA	USA	30.308° N, 87.403° W	Mata, J.L.; Cebrián, J. Fungal endophytes of the seagrasses Halodule wrightii and Thalassia testudinum in the Northcentral Gulf of Mexico. Botanica Marina 2013, 56, 541–545.	[61]
Trichocladium alopallonellum	Endophytic	Halodule wrightii, Thalassia testudinum	Leaves	East Cove lagoon, Big Lagoon State Park, Florida, USA	USA	30.308° N, 87.403° W	Mata, J.L.; Cebrián, J. Fungal endophytes of the seagrasses Halodule wrightii and Thalassia testudinum in the Northcentral Gulf of Mexico. Botanica Marina 2013, 56, 541–545.	[61]
Fusarium sp.	Endophytic	Halodule wrightii, Thalassia testudinum	Leaves	East Cove lagoon, Big Lagoon State Park, Florida, USA	USA	30.308° N, 87.403° W	Mata, J.L.; Cebrián, J. Fungal endophytes of the seagrasses Halodule wrightii and Thalassia testudinum in the Northcentral Gulf of Mexico. Botanica Marina 2013, 56, 541–545.	[61]
Halenospora varia	Endophytic	Halodule wrightii, Thalassia testudinum	Leaves	East Cove lagoon, Big Lagoon State Park, Florida, USA	USA	30.308° N, 87.403° W	Mata, J.L.; Cebrián, J. Fungal endophytes of the seagrasses Halodule wrightii and Thalassia testudinum in the Northcentral Gulf of Mexico. Botanica Marina 2013, 56, 541–545.	[61]
Pestalotiopsis sp.	Endophytic	Halodule wrightii, Thalassia testudinum	Leaves	East Cove lagoon, Big Lagoon State Park, Florida, USA	USA	30.308° N, 87.403° W	Mata, J.L.; Cebrián, J. Fungal endophytes of the seagrasses Halodule wrightii and Thalassia testudinum in the Northcentral Gulf of Mexico. Botanica Marina 2013, 56, 541–545.	[61]
Arthrobotrys sp.	Endophytic	Halodule wrightii	Leaves	East Cove lagoon, Big Lagoon State Park, Florida, USA	USA	30.308° N, 87.403° W	Mata, J.L.; Cebrián, J. Fungal endophytes of the seagrasses Halodule wrightii and Thalassia testudinum in the Northcentral Gulf of Mexico. Botanica Marina 2013, 56, 541–545.	[61]
Phialophora sp	Endophytic	Halodule wrightii	Leaves	East Cove lagoon, Big Lagoon State Park, Florida, USA	USA	30.308° N, 87.403° W	Mata, J.L.; Cebrián, J. Fungal endophytes of the seagrasses Halodule wrightii and Thalassia testudinum in the Northcentral Gulf of Mexico. Botanica Marina 2013, 56, 541–545.	[61]
Aspergillus sp.	Endophytic	Halodule wrightii	Leaves	East Cove lagoon, Big Lagoon State Park, Florida, USA	USA	30.308° N, 87.403° W	Mata, J.L.; Cebrián, J. Fungal endophytes of the seagrasses Halodule wrightii and Thalassia testudinum in the Northcentral Gulf of Mexico. Botanica Marina 2013, 56, 541–545.	[61]
Cladosporium sp.	Endophytic	Halodule wrightii, Thalassia testudinum	Leaves	East Cove lagoon, Big Lagoon State Park, Florida, USA	USA	30.308° N, 87.403° W	Mata, J.L.; Cebrián, J. Fungal endophytes of the seagrasses Halodule wrightii and Thalassia testudinum in the Northcentral Gulf of Mexico. Botanica Marina 2013, 56, 541–545.	[61]
Exserohilum halodes	Endophytic	Thalassia testudinum	Leaves	East Cove lagoon, Big Lagoon State Park, Florida, USA	USA	30.308° N, 87.403° W	Mata, J.L.; Cebrián, J. Fungal endophytes of the seagrasses Halodule wrightii and Thalassia testudinum in the Northcentral Gulf of Mexico. Botanica Marina 2013, 56, 541–545.	[61]
Dendryphiella arenaria	Endophytic	Thalassia testudinum	Leaves	East Cove lagoon, Big Lagoon State Park, Florida, USA	USA	30.308° N, 87.403° W	Mata, J.L.; Cebrián, J. Fungal endophytes of the seagrasses Halodule wrightii and Thalassia testudinum in the Northcentral Gulf of Mexico. Botanica Marina 2013, 56, 541–545.	[61]
Trichoderma sp.	Endophytic	Thalassia testudinum	Leaves	East Cove lagoon, Big Lagoon State Park, Florida, USA	USA	30.308° N, 87.403° W	Mata, J.L.; Cebrián, J. Fungal endophytes of the seagrasses Halodule wrightii and Thalassia testudinum in the Northcentral Gulf of Mexico. Botanica Marina 2013, 56, 541–545.	[61]
Phoma sp.	Endophytic	Thalassia testudinum	Leaves	East Cove lagoon, Big Lagoon State Park, Florida, USA	USA	30.308° N, 87.403° W	Mata, J.L.; Cebrián, J. Fungal endophytes of the seagrasses Halodule wrightii and Thalassia testudinum in the Northcentral Gulf of Mexico. Botanica Marina 2013, 56, 541–545.	[61]
Lindra thalassiae	Endophytic	Thalassia testudinum	Leaves	East Cove lagoon, Big Lagoon State Park, Florida, USA	USA	30.308° N, 87.403° W	Mata, J.L.; Cebrián, J. Fungal endophytes of the seagrasses Halodule wrightii and Thalassia testudinum in the Northcentral Gulf of Mexico. Botanica Marina 2013, 56, 541–545.	[61]
Sterile mycelia	Endophytic	Halodule wrightii, Thalassia testudinum	Leaves	East Cove lagoon, Big Lagoon State Park, Florida, USA	USA	30.308° N, 87.403° W	Mata, J.L.; Cebrián, J. Fungal endophytes of the seagrasses Halodule wrightii and Thalassia testudinum in the Northcentral Gulf of Mexico. Botanica Marina 2013, 56, 541–545.	[61]
Fungus like organisms	Endophytic	Halodule wrightii, Thalassia testudinum	Leaves	East Cove lagoon, Big Lagoon State Park, Florida, USA	USA	30.308° N, 87.403° W	Mata, J.L.; Cebrián, J. Fungal endophytes of the seagrasses Halodule wrightii and Thalassia testudinum in the Northcentral Gulf of Mexico. Botanica Marina 2013, 56, 541–545.	[61]
Aspergillus	Endophytic	Enhalus acoroides	Rhizome	Trang Province, Thailand	Thailand	NG	Supaphon, P.; Phongpaichit, S.; Rukachaisirikul, V.; Sakayaroj, J. Diversity and antimicrobial activity of endophytic fungi isolated from the seagrass Enhalus acoroides. IJMS, 2014, 43, 785–797.	[62]
Bipolaris sp.	Endophytic	Enhalus acoroides	Leaves	Trang Province, Thailand	Thailand	NG	Supaphon, P.; Phongpaichit, S.; Rukachaisirikul, V.; Sakayaroj, J. Diversity and antimicrobial activity of endophytic fungi isolated from the seagrass Enhalus acoroides. IJMS, 2014, 43, 785–797.	[62]
Bipolaris specifera	Endophytic	Enhalus acoroides	Leaves	Trang Province, Thailand	Thailand	NG	Supaphon, P.; Phongpaichit, S.; Rukachaisirikul, V.; Sakayaroj, J. Diversity and antimicrobial activity of endophytic fungi isolated from the seagrass Enhalus acoroides. IJMS, 2014, 43, 785–797.	[62]
Bipolaris specifera	Endophytic	Enhalus acoroides	Leaves	Trang Province, Thailand	Thailand	NG	Supaphon, P.; Phongpaichit, S.; Rukachaisirikul, V.; Sakayaroj, J. Diversity and antimicrobial activity of endophytic fungi isolated from the seagrass Enhalus acoroides. IJMS, 2014, 43, 785–797.	[62]
Cladosporium sp.	Endophytic	Enhalus acoroides	Leaves	Trang Province, Thailand	Thailand	NG	Supaphon, P.; Phongpaichit, S.; Rukachaisirikul, V.; Sakayaroj, J. Diversity and antimicrobial activity of endophytic fungi isolated from the seagrass Enhalus acoroides. IJMS, 2014, 43, 785–797.	[62]
Cladosporium sp.	Endophytic	Enhalus acoroides	Leaves	Trang Province, Thailand	Thailand	NG	Supaphon, P.; Phongpaichit, S.; Rukachaisirikul, V.; Sakayaroj, J. Diversity and antimicrobial activity of endophytic fungi isolated from the seagrass Enhalus acoroides. IJMS, 2014, 43, 785–797.	[62]
Cordyceps memorabilis	Endophytic	Enhalus acoroides	Leaves	Trang Province, Thailand	Thailand	NG	Supaphon, P.; Phongpaichit, S.; Rukachaisirikul, V.; Sakayaroj, J. Diversity and antimicrobial activity of endophytic fungi isolated from the seagrass Enhalus acoroides. IJMS, 2014, 43, 785–797.	[62]
Curvularia sp. 1	Endophytic	Enhalus acoroides	Leaves	Trang Province, Thailand	Thailand	NG	Supaphon, P.; Phongpaichit, S.; Rukachaisirikul, V.; Sakayaroj, J. Diversity and antimicrobial activity of endophytic fungi isolated from the seagrass Enhalus acoroides. IJMS, 2014, 43, 785–797.	[62]
Curvularia sp. 2	Endophytic	Enhalus acoroides	Leaves	Trang Province, Thailand	Thailand	NG	Supaphon, P.; Phongpaichit, S.; Rukachaisirikul, V.; Sakayaroj, J. Diversity and antimicrobial activity of endophytic fungi isolated from the seagrass Enhalus acoroides. IJMS, 2014, 43, 785–797.	[62]
Fusarium sp	Endophytic	Enhalus acoroides	Leaves	Trang Province, Thailand	Thailand	NG	Supaphon, P.; Phongpaichit, S.; Rukachaisirikul, V.; Sakayaroj, J. Diversity and antimicrobial activity of endophytic fungi isolated from the seagrass Enhalus acoroides. IJMS, 2014, 43, 785–797.	[62]
Fusarium sp	Endophytic	Enhalus acoroides	Leaves	Trang Province, Thailand	Thailand	NG	Supaphon, P.; Phongpaichit, S.; Rukachaisirikul, V.; Sakayaroj, J. Diversity and antimicrobial activity of endophytic fungi isolated from the seagrass Enhalus acoroides. IJMS, 2014, 43, 785–797.	[62]
Fusarium oxysporum	Endophytic	Enhalus acoroides	Leaves	Trang Province, Thailand	Thailand	NG	Supaphon, P.; Phongpaichit, S.; Rukachaisirikul, V.; Sakayaroj, J. Diversity and antimicrobial activity of endophytic fungi isolated from the seagrass Enhalus acoroides. IJMS, 2014, 43, 785–797.	[62]
Fusarium sp	Endophytic	Enhalus acoroides	Leaves	Trang Province, Thailand	Thailand	NG	Supaphon, P.; Phongpaichit, S.; Rukachaisirikul, V.; Sakayaroj, J. Diversity and antimicrobial activity of endophytic fungi isolated from the seagrass Enhalus acoroides. IJMS, 2014, 43, 785–797.	[62]
Hypocrea lixii	Endophytic	Enhalus acoroides	Leaves	Trang Province, Thailand	Thailand	NG	Supaphon, P.; Phongpaichit, S.; Rukachaisirikul, V.; Sakayaroj, J. Diversity and antimicrobial activity of endophytic fungi isolated from the seagrass Enhalus acoroides. IJMS, 2014, 43, 785–797.	[62]
Hypocrea lixii	Endophytic	Enhalus acoroides	Leaves	Trang Province, Thailand	Thailand	NG	Supaphon, P.; Phongpaichit, S.; Rukachaisirikul, V.; Sakayaroj, J. Diversity and antimicrobial activity of endophytic fungi isolated from the seagrass Enhalus acoroides. IJMS, 2014, 43, 785–797.	[62]
Hypocrea lixii	Endophytic	Enhalus acoroides	Leaves	Trang Province, Thailand	Thailand	NG	Supaphon, P.; Phongpaichit, S.; Rukachaisirikul, V.; Sakayaroj, J. Diversity and antimicrobial activity of endophytic fungi isolated from the seagrass Enhalus acoroides. IJMS, 2014, 43, 785–797.	[62]
Nigrospora sp.	Endophytic	Enhalus acoroides	Leaves	Trang Province, Thailand	Thailand	NG	Supaphon, P.; Phongpaichit, S.; Rukachaisirikul, V.; Sakayaroj, J. Diversity and antimicrobial activity of endophytic fungi isolated from the seagrass Enhalus acoroides. IJMS, 2014, 43, 785–797.	[62]
Nigrospora sp.	Endophytic	Enhalus acoroides	Leaves	Trang Province, Thailand	Thailand	NG	Supaphon, P.; Phongpaichit, S.; Rukachaisirikul, V.; Sakayaroj, J. Diversity and antimicrobial activity of endophytic fungi isolated from the seagrass Enhalus acoroides. IJMS, 2014, 43, 785–797.	[62]
Nigrospora sp.	Endophytic	Enhalus acoroides	Leaves	Trang Province, Thailand	Thailand	NG	Supaphon, P.; Phongpaichit, S.; Rukachaisirikul, V.; Sakayaroj, J. Diversity and antimicrobial activity of endophytic fungi isolated from the seagrass Enhalus acoroides. IJMS, 2014, 43, 785–797.	[62]
Nigrospora sp.	Endophytic	Enhalus acoroides	Leaves	Trang Province, Thailand	Thailand	NG	Supaphon, P.; Phongpaichit, S.; Rukachaisirikul, V.; Sakayaroj, J. Diversity and antimicrobial activity of endophytic fungi isolated from the seagrass Enhalus acoroides. IJMS, 2014, 43, 785–797.	[62]
Nigrospora sp.	Endophytic	Enhalus acoroides	Leaves	Trang Province, Thailand	Thailand	NG	Supaphon, P.; Phongpaichit, S.; Rukachaisirikul, V.; Sakayaroj, J. Diversity and antimicrobial activity of endophytic fungi isolated from the seagrass Enhalus acoroides. IJMS, 2014, 43, 785–797.	[62]
Penicillium sp.	Endophytic	Enhalus acoroides	Leaves	Trang Province, Thailand	Thailand	NG	Supaphon, P.; Phongpaichit, S.; Rukachaisirikul, V.; Sakayaroj, J. Diversity and antimicrobial activity of endophytic fungi isolated from the seagrass Enhalus acoroides. IJMS, 2014, 43, 785–797.	[62]
Penicillium sp.	Endophytic	Enhalus acoroides	Leaves	Trang Province, Thailand	Thailand	NG	Supaphon, P.; Phongpaichit, S.; Rukachaisirikul, V.; Sakayaroj, J. Diversity and antimicrobial activity of endophytic fungi isolated from the seagrass Enhalus acoroides. IJMS, 2014, 43, 785–797.	[62]
Penicillium sp.	Endophytic	Enhalus acoroides	Leaves	Trang Province, Thailand	Thailand	NG	Supaphon, P.; Phongpaichit, S.; Rukachaisirikul, V.; Sakayaroj, J. Diversity and antimicrobial activity of endophytic fungi isolated from the seagrass Enhalus acoroides. IJMS, 2014, 43, 785–797.	[62]
Penicillium sp.	Endophytic	Enhalus acoroides	Leaves	Trang Province, Thailand	Thailand	NG	Supaphon, P.; Phongpaichit, S.; Rukachaisirikul, V.; Sakayaroj, J. Diversity and antimicrobial activity of endophytic fungi isolated from the seagrass Enhalus acoroides. IJMS, 2014, 43, 785–797.	[62]
Eupenicillium erubescens	Endophytic	Enhalus acoroides	Leaves	Trang Province, Thailand	Thailand	NG	Supaphon, P.; Phongpaichit, S.; Rukachaisirikul, V.; Sakayaroj, J. Diversity and antimicrobial activity of endophytic fungi isolated from the seagrass Enhalus acoroides. IJMS, 2014, 43, 785–797.	[62]
Talaromyces flavus	Endophytic	Enhalus acoroides	Leaves	Trang Province, Thailand	Thailand	NG	Supaphon, P.; Phongpaichit, S.; Rukachaisirikul, V.; Sakayaroj, J. Diversity and antimicrobial activity of endophytic fungi isolated from the seagrass Enhalus acoroides. IJMS, 2014, 43, 785–797.	[62]
Pestalotiopsis sp.	Endophytic	Enhalus acoroides	Leaves	Trang Province, Thailand	Thailand	NG	Supaphon, P.; Phongpaichit, S.; Rukachaisirikul, V.; Sakayaroj, J. Diversity and antimicrobial activity of endophytic fungi isolated from the seagrass Enhalus acoroides. IJMS, 2014, 43, 785–797.	[62]
Phaeosphaeriopsis sp.	Endophytic	Enhalus acoroides	Leaves	Trang Province, Thailand	Thailand	NG	Supaphon, P.; Phongpaichit, S.; Rukachaisirikul, V.; Sakayaroj, J. Diversity and antimicrobial activity of endophytic fungi isolated from the seagrass Enhalus acoroides. IJMS, 2014, 43, 785–797.	[62]
Simplicillium lanosoniveum	Endophytic	Enhalus acoroides	Leaves	Trang Province, Thailand	Thailand	NG	Supaphon, P.; Phongpaichit, S.; Rukachaisirikul, V.; Sakayaroj, J. Diversity and antimicrobial activity of endophytic fungi isolated from the seagrass Enhalus acoroides. IJMS, 2014, 43, 785–797.	[62]
Simplicillium lanosoniveum	Endophytic	Enhalus acoroides	Leaves	Trang Province, Thailand	Thailand	NG	Supaphon, P.; Phongpaichit, S.; Rukachaisirikul, V.; Sakayaroj, J. Diversity and antimicrobial activity of endophytic fungi isolated from the seagrass Enhalus acoroides. IJMS, 2014, 43, 785–797.	[62]
Trichoderma sp.	Endophytic	Enhalus acoroides	Leaves	Trang Province, Thailand	Thailand	NG	Supaphon, P.; Phongpaichit, S.; Rukachaisirikul, V.; Sakayaroj, J. Diversity and antimicrobial activity of endophytic fungi isolated from the seagrass Enhalus acoroides. IJMS, 2014, 43, 785–797.	[62]
Hypocreales sp.	Endophytic	Enhalus acoroides	Leaves	Trang Province, Thailand	Thailand	NG	Supaphon, P.; Phongpaichit, S.; Rukachaisirikul, V.; Sakayaroj, J. Diversity and antimicrobial activity of endophytic fungi isolated from the seagrass Enhalus acoroides. IJMS, 2014, 43, 785–797.	[62]
Hypocreales sp.	Endophytic	Enhalus acoroides	Leaves	Trang Province, Thailand	Thailand	NG	Supaphon, P.; Phongpaichit, S.; Rukachaisirikul, V.; Sakayaroj, J. Diversity and antimicrobial activity of endophytic fungi isolated from the seagrass Enhalus acoroides. IJMS, 2014, 43, 785–797.	[62]
Pleosporales sp.	Endophytic	Enhalus acoroides	Leaves	Trang Province, Thailand	Thailand	NG	Supaphon, P.; Phongpaichit, S.; Rukachaisirikul, V.; Sakayaroj, J. Diversity and antimicrobial activity of endophytic fungi isolated from the seagrass Enhalus acoroides. IJMS, 2014, 43, 785–797.	[62]
Pleosporales sp.	Endophytic	Enhalus acoroides	Leaves	Trang Province, Thailand	Thailand	NG	Supaphon, P.; Phongpaichit, S.; Rukachaisirikul, V.; Sakayaroj, J. Diversity and antimicrobial activity of endophytic fungi isolated from the seagrass Enhalus acoroides. IJMS, 2014, 43, 785–797.	[62]
Xylariaceae sp	Endophytic	Enhalus acoroides	Leaves	Trang Province, Thailand	Thailand	NG	Supaphon, P.; Phongpaichit, S.; Rukachaisirikul, V.; Sakayaroj, J. Diversity and antimicrobial activity of endophytic fungi isolated from the seagrass Enhalus acoroides. IJMS, 2014, 43, 785–797.	[62]
Xylariaceae sp	Endophytic	Enhalus acoroides	Leaves	Trang Province, Thailand	Thailand	NG	Supaphon, P.; Phongpaichit, S.; Rukachaisirikul, V.; Sakayaroj, J. Diversity and antimicrobial activity of endophytic fungi isolated from the seagrass Enhalus acoroides. IJMS, 2014, 43, 785–797.	[62]
Schizophyllum commune	Endophytic	Enhalus acoroides	Leaves	Trang Province, Thailand	Thailand	NG	Supaphon, P.; Phongpaichit, S.; Rukachaisirikul, V.; Sakayaroj, J. Diversity and antimicrobial activity of endophytic fungi isolated from the seagrass Enhalus acoroides. IJMS, 2014, 43, 785–797.	[62]
Schizophyllum commune	Endophytic	Enhalus acoroides	Leaves	Trang Province, Thailand	Thailand	NG	Supaphon, P.; Phongpaichit, S.; Rukachaisirikul, V.; Sakayaroj, J. Diversity and antimicrobial activity of endophytic fungi isolated from the seagrass Enhalus acoroides. IJMS, 2014, 43, 785–797.	[62]
Phanerochaete sordida	Endophytic	Enhalus acoroides	Roots	Trang Province, Thailand	Thailand	NG	Supaphon, P.; Phongpaichit, S.; Rukachaisirikul, V.; Sakayaroj, J. Diversity and antimicrobial activity of endophytic fungi isolated from the seagrass Enhalus acoroides. IJMS, 2014, 43, 785–797.	[62]
Unidentified fungus	Endophytic	Enhalus acoroides	Leaves	Trang Province, Thailand	Thailand	NG	Supaphon, P.; Phongpaichit, S.; Rukachaisirikul, V.; Sakayaroj, J. Diversity and antimicrobial activity of endophytic fungi isolated from the seagrass Enhalus acoroides. IJMS, 2014, 43, 785–797.	[62]
Pleosporales sp (Posidoniomyces atricolor)	Endophytic (surface sterilization included)	Posidonia oceanica	Roots	Borak, Potomj, Croatia	Croatia	N42.92236, E17.34685	Vohník, M.; Borovec, O.; Kolařík, M. Communities of cultivable root mycobionts of the seagrass Posidonia oceanica in the Northwest Mediterranean Sea are dominated by a hitherto undescribed Pleosporalean Dark Septate Endophyte. Microb. Ecol. 2016, 71, 442–451, doi:10.1007/s00248-015-0640-5.	[82]
Lulworthiales sp	Endophytic	Posidonia oceanica	Roots	Borak, Potomj, Croatia	Croatia	N42.92236, E17.34685	Vohník, M.; Borovec, O.; Kolařík, M. Communities of cultivable root mycobionts of the seagrass Posidonia oceanica in the Northwest Mediterranean Sea are dominated by a hitherto undescribed Pleosporalean Dark Septate Endophyte. Microb. Ecol. 2016, 71, 442–451, doi:10.1007/s00248-015-0640-5.	[82]
Pleosporales sp (Posidoniomyces atricolor)	Endophytic	Posidonia oceanica	Roots	Kukulja, Croatia	Croatia	N43.75960, E15.63410	Vohník, M.; Borovec, O.; Kolařík, M. Communities of cultivable root mycobionts of the seagrass Posidonia oceanica in the Northwest Mediterranean Sea are dominated by a hitherto undescribed Pleosporalean Dark Septate Endophyte. Microb. Ecol. 2016, 71, 442–451, doi:10.1007/s00248-015-0640-5.	[82]
Pleosporales sp (Posidoniomyces atricolor)	Endophytic	Posidonia oceanica	Roots	Cogolet, Italy	Italy	N44.38016, E8.63467	Vohník, M.; Borovec, O.; Kolařík, M. Communities of cultivable root mycobionts of the seagrass Posidonia oceanica in the Northwest Mediterranean Sea are dominated by a hitherto undescribed Pleosporalean Dark Septate Endophyte. Microb. Ecol. 2016, 71, 442–451, doi:10.1007/s00248-015-0640-5.	[82]
Lulworthiales sp.	Endophytic	Posidonia oceanica	Roots	Cogolet, Italy	Italy	N44.38016, E8.63467	Vohník, M.; Borovec, O.; Kolařík, M. Communities of cultivable root mycobionts of the seagrass Posidonia oceanica in the Northwest Mediterranean Sea are dominated by a hitherto undescribed Pleosporalean Dark Septate Endophyte. Microb. Ecol. 2016, 71, 442–451, doi:10.1007/s00248-015-0640-5.	[82]
Lulworthiales sp.	Endophytic	Posidonia oceanica	Roots	Cogolet, Italy	Italy	N44.38016, E8.63469	Vohník, M.; Borovec, O.; Kolařík, M. Communities of cultivable root mycobionts of the seagrass Posidonia oceanica in the Northwest Mediterranean Sea are dominated by a hitherto undescribed Pleosporalean Dark Septate Endophyte. Microb. Ecol. 2016, 71, 442–451, doi:10.1007/s00248-015-0640-5.	[82]
Pleosporales sp. (Posidoniomyces atricolor)	Endophytic	Posidonia oceanica	Roots	Finale Ligure,Italy	Italy	N44.17337, E8.36765	Vohník, M.; Borovec, O.; Kolařík, M. Communities of cultivable root mycobionts of the seagrass Posidonia oceanica in the Northwest Mediterranean Sea are dominated by a hitherto undescribed Pleosporalean Dark Septate Endophyte. Microb. Ecol. 2016, 71, 442–451, doi:10.1007/s00248-015-0640-5.	[82]
Lulworthiales sp.	Endophytic	Posidonia oceanica	Roots	Finale Ligure,Italy	Italy	N44.17337, E8.36765	Vohník, M.; Borovec, O.; Kolařík, M. Communities of cultivable root mycobionts of the seagrass Posidonia oceanica in the Northwest Mediterranean Sea are dominated by a hitherto undescribed Pleosporalean Dark Septate Endophyte. Microb. Ecol. 2016, 71, 442–451, doi:10.1007/s00248-015-0640-5.	[82]
Pleosporales sp. (Posidoniomyces atricolor)	Endophytic	Posidonia oceanica	Roots	Finale Ligure,Italy	Italy	N44.17337, E8.36767	Vohník, M.; Borovec, O.; Kolařík, M. Communities of cultivable root mycobionts of the seagrass Posidonia oceanica in the Northwest Mediterranean Sea are dominated by a hitherto undescribed Pleosporalean Dark Septate Endophyte. Microb. Ecol. 2016, 71, 442–451, doi:10.1007/s00248-015-0640-5.	[82]
Pleosporales sp. (Posidoniomyces atricolor)	Endophytic	Posidonia oceanica	Roots	Antibes, France	France	N43.55726, E7.12209	Vohník, M.; Borovec, O.; Kolařík, M. Communities of cultivable root mycobionts of the seagrass Posidonia oceanica in the Northwest Mediterranean Sea are dominated by a hitherto undescribed Pleosporalean Dark Septate Endophyte. Microb. Ecol. 2016, 71, 442–451, doi:10.1007/s00248-015-0640-5.	[82]
Pleosporales sp. (Posidoniomyces atricolor)	Endophytic	Posidonia oceanica	Roots	Antibes, France	France	N43.55726, E7.12209	Vohník, M.; Borovec, O.; Kolařík, M. Communities of cultivable root mycobionts of the seagrass Posidonia oceanica in the Northwest Mediterranean Sea are dominated by a hitherto undescribed Pleosporalean Dark Septate Endophyte. Microb. Ecol. 2016, 71, 442–451, doi:10.1007/s00248-015-0640-5.	[82]
Pleosporales sp. (Posidoniomyces atricolor)	Endophytic	Posidonia oceanica	Roots	Cap Roux, Saint-Raphaël, France	France	N43.45026, E6.91951	Vohník, M.; Borovec, O.; Kolařík, M. Communities of cultivable root mycobionts of the seagrass Posidonia oceanica in the Northwest Mediterranean Sea are dominated by a hitherto undescribed Pleosporalean Dark Septate Endophyte. Microb. Ecol. 2016, 71, 442–451, doi:10.1007/s00248-015-0640-5.	[82]
Pleosporales sp. (Posidoniomyces atricolor)	Endophytic	Posidonia oceanica	Roots	Cap Roux, Saint-Raphaël, France	France	N43.45026, E6.91951	Vohník, M.; Borovec, O.; Kolařík, M. Communities of cultivable root mycobionts of the seagrass Posidonia oceanica in the Northwest Mediterranean Sea are dominated by a hitherto undescribed Pleosporalean Dark Septate Endophyte. Microb. Ecol. 2016, 71, 442–451, doi:10.1007/s00248-015-0640-5.	[82]
Pleosporales sp. (Posidoniomyces atricolor)	Endophytic	Posidonia oceanica	Roots	Sanary-sur-Mer, France	France	N43.12054, E5.77545	Vohník, M.; Borovec, O.; Kolařík, M. Communities of cultivable root mycobionts of the seagrass Posidonia oceanica in the Northwest Mediterranean Sea are dominated by a hitherto undescribed Pleosporalean Dark Septate Endophyte. Microb. Ecol. 2016, 71, 442–451, doi:10.1007/s00248-015-0640-5.	[82]
Pleosporales sp. (Posidoniomyces atricolor)	Endophytic	Posidonia oceanica	Roots	Sanary-sur-Mer, France	France	N43.12054, E5.77545	Vohník, M.; Borovec, O.; Kolařík, M. Communities of cultivable root mycobionts of the seagrass Posidonia oceanica in the Northwest Mediterranean Sea are dominated by a hitherto undescribed Pleosporalean Dark Septate Endophyte. Microb. Ecol. 2016, 71, 442–451, doi:10.1007/s00248-015-0640-5.	[82]
Lulworthiales sp	Endophytic	Posidonia oceanica	Roots	Anse de Paulilles, Port-Vendre, France	France	N42.50236, E3.12456	Vohník, M.; Borovec, O.; Kolařík, M. Communities of cultivable root mycobionts of the seagrass Posidonia oceanica in the Northwest Mediterranean Sea are dominated by a hitherto undescribed Pleosporalean Dark Septate Endophyte. Microb. Ecol. 2016, 71, 442–451, doi:10.1007/s00248-015-0640-5.	[82]
Pleosporales sp (Posidoniomyces atricolor)	Endophytic	Posidonia oceanica	Roots	l′Escala, Spain	Spain	N42.10744, E3.16892	Vohník, M.; Borovec, O.; Kolařík, M. Communities of cultivable root mycobionts of the seagrass Posidonia oceanica in the Northwest Mediterranean Sea are dominated by a hitherto undescribed Pleosporalean Dark Septate Endophyte. Microb. Ecol. 2016, 71, 442–451, doi:10.1007/s00248-015-0640-5.	[82]
Lulworthiales sp.	Endophytic	Posidonia oceanica	Roots	l′Escala, Spain	Spain	N42.10744, E3.16892	Vohník, M.; Borovec, O.; Kolařík, M. Communities of cultivable root mycobionts of the seagrass Posidonia oceanica in the Northwest Mediterranean Sea are dominated by a hitherto undescribed Pleosporalean Dark Septate Endophyte. Microb. Ecol. 2016, 71, 442–451, doi:10.1007/s00248-015-0640-5.	[82]
Lulworthiales sp.	Endophytic	Posidonia oceanica	Roots	l′Escala, Spain	Spain	N42.10744, E3.16892	Vohník, M.; Borovec, O.; Kolařík, M. Communities of cultivable root mycobionts of the seagrass Posidonia oceanica in the Northwest Mediterranean Sea are dominated by a hitherto undescribed Pleosporalean Dark Septate Endophyte. Microb. Ecol. 2016, 71, 442–451, doi:10.1007/s00248-015-0640-5.	[82]
Lulworthiales sp.	Endophytic	Posidonia oceanica	Roots	Tamariu, Spain	Spain	N41.91756, E3.20761	Vohník, M.; Borovec, O.; Kolařík, M. Communities of cultivable root mycobionts of the seagrass Posidonia oceanica in the Northwest Mediterranean Sea are dominated by a hitherto undescribed Pleosporalean Dark Septate Endophyte. Microb. Ecol. 2016, 71, 442–451, doi:10.1007/s00248-015-0640-5.	[82]
Fuscoporia torulosa.	Endophytic	Posidonia oceanica	Roots	Tamariu, Spain	Spain	N41.91756, E3.20761	Vohník, M.; Borovec, O.; Kolařík, M. Communities of cultivable root mycobionts of the seagrass Posidonia oceanica in the Northwest Mediterranean Sea are dominated by a hitherto undescribed Pleosporalean Dark Septate Endophyte. Microb. Ecol. 2016, 71, 442–451, doi:10.1007/s00248-015-0640-5.	[82]
Pleosporales sp (Posidoniomyces atricolor)	Endophytic	Posidonia oceanica	Roots	Llafranc, Palafrugell, Spain	Spain	N41.89343, E3.19391	Vohník, M.; Borovec, O.; Kolařík, M. Communities of cultivable root mycobionts of the seagrass Posidonia oceanica in the Northwest Mediterranean Sea are dominated by a hitherto undescribed Pleosporalean Dark Septate Endophyte. Microb. Ecol. 2016, 71, 442–451, doi:10.1007/s00248-015-0640-5.	[82]
Didymellaceae sp.	Endophytic	Cymodocea serrulata	Leaves	Pakmeng Beach, Trang Province, Thailand	Thailand	7°28́26.73′′N, 99°20́1.86′′E	Supaphon, P.; Phongpaichit, S.; Sakayaroj, J.; Rukachaisirikul, V.; Kobmoo, N.; Spatafora, J.W. Phylogenetic community structure of fungal endophytes in seagrass species. Bot. Mar. 2017, 60, 489–501.	[66]
Pleosporales sp	Endophytic	Cymodocea serrulata	Leaves	Pakmeng Beach, Trang Province, Thailand	Thailand	7°28́26.73′′N, 99°20́1.86′′E	Supaphon, P.; Phongpaichit, S.; Sakayaroj, J.; Rukachaisirikul, V.; Kobmoo, N.; Spatafora, J.W. Phylogenetic community structure of fungal endophytes in seagrass species. Bot. Mar. 2017, 60, 489–501.	[66]
Xylariaceae sp	Endophytic	Cymodocea serrulata	Leaves	Pakmeng Beach, Trang Province, Thailand	Thailand	7°28́26.73′′N, 99°20́1.86′′E	Supaphon, P.; Phongpaichit, S.; Sakayaroj, J.; Rukachaisirikul, V.; Kobmoo, N.; Spatafora, J.W. Phylogenetic community structure of fungal endophytes in seagrass species. Bot. Mar. 2017, 60, 489–501.	[66]
Apiospora sp.	Endophytic	Cymodocea serrulata	Leaves	Pakmeng Beach, Trang Province, Thailand	Thailand	7°28́26.73′′N, 99°20́1.86′′E	Supaphon, P.; Phongpaichit, S.; Sakayaroj, J.; Rukachaisirikul, V.; Kobmoo, N.; Spatafora, J.W. Phylogenetic community structure of fungal endophytes in seagrass species. Bot. Mar. 2017, 60, 489–501.	[66]
Trichothecium sp.	Endophytic	Cymodocea serrulata	Leaves	Pakmeng Beach, Trang Province, Thailand	Thailand	7°28́26.73′′N, 99°20́1.86′′E	Supaphon, P.; Phongpaichit, S.; Sakayaroj, J.; Rukachaisirikul, V.; Kobmoo, N.; Spatafora, J.W. Phylogenetic community structure of fungal endophytes in seagrass species. Bot. Mar. 2017, 60, 489–501.	[66]
Hypocreales sp.	Endophytic	Cymodocea serrulata	Leaves	Pakmeng Beach, Trang Province, Thailand	Thailand	7°28́26.73′′N, 99°20́1.86′′E	Supaphon, P.; Phongpaichit, S.; Sakayaroj, J.; Rukachaisirikul, V.; Kobmoo, N.; Spatafora, J.W. Phylogenetic community structure of fungal endophytes in seagrass species. Bot. Mar. 2017, 60, 489–501.	[66]
Penicillium sp	Endophytic	Enhalus acoroides	Leaves	Pakmeng Beach, Trang Province, Thailand	Thailand	7°28́26.73′′N, 99°20́1.86′′E	Supaphon, P.; Phongpaichit, S.; Sakayaroj, J.; Rukachaisirikul, V.; Kobmoo, N.; Spatafora, J.W. Phylogenetic community structure of fungal endophytes in seagrass species. Bot. Mar. 2017, 60, 489–501.	[66]
Pleosporales sp	Endophytic	Enhalus acoroides	Leaves	Pakmeng Beach, Trang Province, Thailand	Thailand	7°28́26.73′′N, 99°20́1.86′′E	Supaphon, P.; Phongpaichit, S.; Sakayaroj, J.; Rukachaisirikul, V.; Kobmoo, N.; Spatafora, J.W. Phylogenetic community structure of fungal endophytes in seagrass species. Bot. Mar. 2017, 60, 489–501.	[66]
Pleosporales sp	Endophytic	Enhalus acoroides	Leaves	Pakmeng Beach, Trang Province, Thailand	Thailand	7°28́26.73′′N, 99°20́1.86′′E	Supaphon, P.; Phongpaichit, S.; Sakayaroj, J.; Rukachaisirikul, V.; Kobmoo, N.; Spatafora, J.W. Phylogenetic community structure of fungal endophytes in seagrass species. Bot. Mar. 2017, 60, 489–501.	[66]
Cochliobolus sp	Endophytic	Enhalus acoroides	Leaves	Pakmeng Beach, Trang Province, Thailand	Thailand	7°28́26.73′′N, 99°20́1.86′′E	Supaphon, P.; Phongpaichit, S.; Sakayaroj, J.; Rukachaisirikul, V.; Kobmoo, N.; Spatafora, J.W. Phylogenetic community structure of fungal endophytes in seagrass species. Bot. Mar. 2017, 60, 489–501.	[66]
Hypoxylon fragiforme	Endophytic	Enhalus acoroides	Leaves	Pakmeng Beach, Trang Province, Thailand	Thailand	7°28́26.73′′N, 99°20́1.86′′E	Supaphon, P.; Phongpaichit, S.; Sakayaroj, J.; Rukachaisirikul, V.; Kobmoo, N.; Spatafora, J.W. Phylogenetic community structure of fungal endophytes in seagrass species. Bot. Mar. 2017, 60, 489–501.	[66]
Hypoxylon monticulosum	Endophytic	Enhalus acoroides	Leaves	Pakmeng Beach, Trang Province, Thailand	Thailand	7°28́26.73′′N, 99°20́1.86′′E	Supaphon, P.; Phongpaichit, S.; Sakayaroj, J.; Rukachaisirikul, V.; Kobmoo, N.; Spatafora, J.W. Phylogenetic community structure of fungal endophytes in seagrass species. Bot. Mar. 2017, 60, 489–501.	[66]
Pestalotiopsis sp.	Endophytic	Enhalus acoroides	Leaves	Pakmeng Beach, Trang Province, Thailand	Thailand	7°28́26.73′′N, 99°20́1.86′′E	Supaphon, P.; Phongpaichit, S.; Sakayaroj, J.; Rukachaisirikul, V.; Kobmoo, N.; Spatafora, J.W. Phylogenetic community structure of fungal endophytes in seagrass species. Bot. Mar. 2017, 60, 489–501.	[66]
Pestalotiopsis theae	Endophytic	Enhalus acoroides	Leaves	Pakmeng Beach, Trang Province, Thailand	Thailand	7°28́26.73′′N, 99°20́1.86′′E	Supaphon, P.; Phongpaichit, S.; Sakayaroj, J.; Rukachaisirikul, V.; Kobmoo, N.; Spatafora, J.W. Phylogenetic community structure of fungal endophytes in seagrass species. Bot. Mar. 2017, 60, 489–501.	[66]
Nigrospora sp.	Endophytic	Enhalus acoroides	Leaves	Pakmeng Beach, Trang Province, Thailand	Thailand	7°28́26.73′′N, 99°20́1.86′′E	Supaphon, P.; Phongpaichit, S.; Sakayaroj, J.; Rukachaisirikul, V.; Kobmoo, N.; Spatafora, J.W. Phylogenetic community structure of fungal endophytes in seagrass species. Bot. Mar. 2017, 60, 489–501.	[66]
Nigrospora sp.	Endophytic	Enhalus acoroides	Leaves	Pakmeng Beach, Trang Province, Thailand	Thailand	7°28́26.73′′N, 99°20́1.86′′E	Supaphon, P.; Phongpaichit, S.; Sakayaroj, J.; Rukachaisirikul, V.; Kobmoo, N.; Spatafora, J.W. Phylogenetic community structure of fungal endophytes in seagrass species. Bot. Mar. 2017, 60, 489–501.	[66]
Trichoderma sp.	Endophytic	Enhalus acoroides	Leaves	Pakmeng Beach, Trang Province, Thailand	Thailand	7°28́26.73′′N, 99°20́1.86′′E	Supaphon, P.; Phongpaichit, S.; Sakayaroj, J.; Rukachaisirikul, V.; Kobmoo, N.; Spatafora, J.W. Phylogenetic community structure of fungal endophytes in seagrass species. Bot. Mar. 2017, 60, 489–501.	[66]
Trichoderma sp.	Endophytic	Enhalus acoroides	Leaves	Pakmeng Beach, Trang Province, Thailand	Thailand	7°28́26.73′′N, 99°20́1.86′′E	Supaphon, P.; Phongpaichit, S.; Sakayaroj, J.; Rukachaisirikul, V.; Kobmoo, N.; Spatafora, J.W. Phylogenetic community structure of fungal endophytes in seagrass species. Bot. Mar. 2017, 60, 489–501.	[66]
Hypocrea sp.	Endophytic	Enhalus acoroides	Leaves	Pakmeng Beach, Trang Province, Thailand	Thailand	7°28́26.73′′N, 99°20́1.86′′E	Supaphon, P.; Phongpaichit, S.; Sakayaroj, J.; Rukachaisirikul, V.; Kobmoo, N.; Spatafora, J.W. Phylogenetic community structure of fungal endophytes in seagrass species. Bot. Mar. 2017, 60, 489–501.	[66]
Simplicillium sympodiophorum	Endophytic	Enhalus acoroides	Leaves	Pakmeng Beach, Trang Province, Thailand	Thailand	7°28́26.73′′N, 99°20́1.86′′E	Supaphon, P.; Phongpaichit, S.; Sakayaroj, J.; Rukachaisirikul, V.; Kobmoo, N.; Spatafora, J.W. Phylogenetic community structure of fungal endophytes in seagrass species. Bot. Mar. 2017, 60, 489–501.	[66]
Simplicillium sp.	Endophytic	Enhalus acoroides	Leaves	Pakmeng Beach, Trang Province, Thailand	Thailand	7°28́26.73′′N, 99°20́1.86′′E	Supaphon, P.; Phongpaichit, S.; Sakayaroj, J.; Rukachaisirikul, V.; Kobmoo, N.; Spatafora, J.W. Phylogenetic community structure of fungal endophytes in seagrass species. Bot. Mar. 2017, 60, 489–501.	[66]
Trichoderma sp.	Endophytic	Enhalus acoroides	Leaves	Pakmeng Beach, Trang Province, Thailand	Thailand	7°28́26.73′′N, 99°20́1.86′′E	Supaphon, P.; Phongpaichit, S.; Sakayaroj, J.; Rukachaisirikul, V.; Kobmoo, N.; Spatafora, J.W. Phylogenetic community structure of fungal endophytes in seagrass species. Bot. Mar. 2017, 60, 489–501.	[66]
Fusarium sp.	Endophytic	Enhalus acoroides	Leaves	Pakmeng Beach, Trang Province, Thailand	Thailand	7°28́26.73′′N, 99°20́1.86′′E	Supaphon, P.; Phongpaichit, S.; Sakayaroj, J.; Rukachaisirikul, V.; Kobmoo, N.; Spatafora, J.W. Phylogenetic community structure of fungal endophytes in seagrass species. Bot. Mar. 2017, 60, 489–501.	[66]
Fusarium oxysporum	Endophytic	Enhalus acoroides	Leaves	Pakmeng Beach, Trang Province, Thailand	Thailand	7°28́26.73′′N, 99°20́1.86′′E	Supaphon, P.; Phongpaichit, S.; Sakayaroj, J.; Rukachaisirikul, V.; Kobmoo, N.; Spatafora, J.W. Phylogenetic community structure of fungal endophytes in seagrass species. Bot. Mar. 2017, 60, 489–501.	[66]
Acremonium persicinum	Endophytic	Enhalus acoroides	Leaves	Pakmeng Beach, Trang Province, Thailand	Thailand	7°28́26.73′′N, 99°20́1.86′′E	Supaphon, P.; Phongpaichit, S.; Sakayaroj, J.; Rukachaisirikul, V.; Kobmoo, N.; Spatafora, J.W. Phylogenetic community structure of fungal endophytes in seagrass species. Bot. Mar. 2017, 60, 489–501.	[66]
Acremonium sp.	Endophytic	Enhalus acoroides	Leaves	Pakmeng Beach, Trang Province, Thailand	Thailand	7°28́26.73′′N, 99°20́1.86′′E	Supaphon, P.; Phongpaichit, S.; Sakayaroj, J.; Rukachaisirikul, V.; Kobmoo, N.; Spatafora, J.W. Phylogenetic community structure of fungal endophytes in seagrass species. Bot. Mar. 2017, 60, 489–501.	[66]
Pichia sp.	Endophytic	Halophila ovalis	Leaves	Pakmeng Beach, Trang Province, Thailand	Thailand	7°28́26.73′′N, 99°20́1.86′′E	Supaphon, P.; Phongpaichit, S.; Sakayaroj, J.; Rukachaisirikul, V.; Kobmoo, N.; Spatafora, J.W. Phylogenetic community structure of fungal endophytes in seagrass species. Bot. Mar. 2017, 60, 489–501.	[66]
Penicillium sp.	Endophytic	Halophila ovalis	Leaves	Pakmeng Beach, Trang Province, Thailand	Thailand	7°28́26.73′′N, 99°20́1.86′′E	Supaphon, P.; Phongpaichit, S.; Sakayaroj, J.; Rukachaisirikul, V.; Kobmoo, N.; Spatafora, J.W. Phylogenetic community structure of fungal endophytes in seagrass species. Bot. Mar. 2017, 60, 489–501.	[66]
Paecilomyces sp.	Endophytic	Halophila ovalis	Leaves	Pakmeng Beach, Trang Province, Thailand	Thailand	7°28́26.73′′N, 99°20́1.86′′E	Supaphon, P.; Phongpaichit, S.; Sakayaroj, J.; Rukachaisirikul, V.; Kobmoo, N.; Spatafora, J.W. Phylogenetic community structure of fungal endophytes in seagrass species. Bot. Mar. 2017, 60, 489–501.	[66]
Cladosporium cladosporioides	Endophytic	Halophila ovalis	Leaves	Pakmeng Beach, Trang Province, Thailand	Thailand	7°28́26.73′′N, 99°20́1.86′′E	Supaphon, P.; Phongpaichit, S.; Sakayaroj, J.; Rukachaisirikul, V.; Kobmoo, N.; Spatafora, J.W. Phylogenetic community structure of fungal endophytes in seagrass species. Bot. Mar. 2017, 60, 489–501.	[66]
Cladosporium cladosporioides	Endophytic	Halophila ovalis	Leaves	Pakmeng Beach, Trang Province, Thailand	Thailand	7°28́26.73′′N, 99°20́1.86′′E	Supaphon, P.; Phongpaichit, S.; Sakayaroj, J.; Rukachaisirikul, V.; Kobmoo, N.; Spatafora, J.W. Phylogenetic community structure of fungal endophytes in seagrass species. Bot. Mar. 2017, 60, 489–501.	[66]
Cladosporium cladosporioides	Endophytic	Halophila ovalis	Leaves	Pakmeng Beach, Trang Province, Thailand	Thailand	7°28́26.73′′N, 99°20́1.86′′E	Supaphon, P.; Phongpaichit, S.; Sakayaroj, J.; Rukachaisirikul, V.; Kobmoo, N.; Spatafora, J.W. Phylogenetic community structure of fungal endophytes in seagrass species. Bot. Mar. 2017, 60, 489–501.	[66]
Cladosporium sphaerospermum	Endophytic	Halophila ovalis	Leaves	Pakmeng Beach, Trang Province, Thailand	Thailand	7°28́26.73′′N, 99°20́1.86′′E	Supaphon, P.; Phongpaichit, S.; Sakayaroj, J.; Rukachaisirikul, V.; Kobmoo, N.; Spatafora, J.W. Phylogenetic community structure of fungal endophytes in seagrass species. Bot. Mar. 2017, 60, 489–501.	[66]
Toxicocladosporium irritans	Endophytic	Halophila ovalis	Leaves	Pakmeng Beach, Trang Province, Thailand	Thailand	7°28́26.73′′N, 99°20́1.86′′E	Supaphon, P.; Phongpaichit, S.; Sakayaroj, J.; Rukachaisirikul, V.; Kobmoo, N.; Spatafora, J.W. Phylogenetic community structure of fungal endophytes in seagrass species. Bot. Mar. 2017, 60, 489–501.	[66]
Letendraea sp.	Endophytic	Halophila ovalis	Leaves	Pakmeng Beach, Trang Province, Thailand	Thailand	7°28́26.73′′N, 99°20́1.86′′E	Supaphon, P.; Phongpaichit, S.; Sakayaroj, J.; Rukachaisirikul, V.; Kobmoo, N.; Spatafora, J.W. Phylogenetic community structure of fungal endophytes in seagrass species. Bot. Mar. 2017, 60, 489–501.	[66]
Letendraea sp.	Endophytic	Halophila ovalis	Leaves	Pakmeng Beach, Trang Province, Thailand	Thailand	7°28́26.73′′N, 99°20́1.86′′E	Supaphon, P.; Phongpaichit, S.; Sakayaroj, J.; Rukachaisirikul, V.; Kobmoo, N.; Spatafora, J.W. Phylogenetic community structure of fungal endophytes in seagrass species. Bot. Mar. 2017, 60, 489–501.	[66]
Pleosporales sp.	Endophytic	Halophila ovalis	Leaves	Pakmeng Beach, Trang Province, Thailand	Thailand	7°28́26.73′′N, 99°20́1.86′′E	Supaphon, P.; Phongpaichit, S.; Sakayaroj, J.; Rukachaisirikul, V.; Kobmoo, N.; Spatafora, J.W. Phylogenetic community structure of fungal endophytes in seagrass species. Bot. Mar. 2017, 60, 489–501.	[66]
Cochliobolus verruculosus	Endophytic	Halophila ovalis	Leaves	Pakmeng Beach, Trang Province, Thailand	Thailand	7°28́26.73′′N, 99°20́1.86′′E	Supaphon, P.; Phongpaichit, S.; Sakayaroj, J.; Rukachaisirikul, V.; Kobmoo, N.; Spatafora, J.W. Phylogenetic community structure of fungal endophytes in seagrass species. Bot. Mar. 2017, 60, 489–501.	[66]
Cochliobolus sp.	Endophytic	Halophila ovalis	Leaves	Pakmeng Beach, Trang Province, Thailand	Thailand	7°28́26.73′′N, 99°20́1.86′′E	Supaphon, P.; Phongpaichit, S.; Sakayaroj, J.; Rukachaisirikul, V.; Kobmoo, N.; Spatafora, J.W. Phylogenetic community structure of fungal endophytes in seagrass species. Bot. Mar. 2017, 60, 489–501.	[66]
Cochliobolus sp.	Endophytic	Halophila ovalis	Leaves	Pakmeng Beach, Trang Province, Thailand	Thailand	7°28́26.73′′N, 99°20́1.86′′E	Supaphon, P.; Phongpaichit, S.; Sakayaroj, J.; Rukachaisirikul, V.; Kobmoo, N.; Spatafora, J.W. Phylogenetic community structure of fungal endophytes in seagrass species. Bot. Mar. 2017, 60, 489–501.	[66]
Bipolaris sp.	Endophytic	Halophila ovalis	Leaves	Pakmeng Beach, Trang Province, Thailand	Thailand	7°28́26.73′′N, 99°20́1.86′′E	Supaphon, P.; Phongpaichit, S.; Sakayaroj, J.; Rukachaisirikul, V.; Kobmoo, N.; Spatafora, J.W. Phylogenetic community structure of fungal endophytes in seagrass species. Bot. Mar. 2017, 60, 489–501.	[66]
Bipolaris sp.	Endophytic	Halophila ovalis	Leaves	Pakmeng Beach, Trang Province, Thailand	Thailand	7°28́26.73′′N, 99°20́1.86′′E	Supaphon, P.; Phongpaichit, S.; Sakayaroj, J.; Rukachaisirikul, V.; Kobmoo, N.; Spatafora, J.W. Phylogenetic community structure of fungal endophytes in seagrass species. Bot. Mar. 2017, 60, 489–501.	[66]
Pleosporales sp.	Endophytic	Halophila ovalis	Leaves	Pakmeng Beach, Trang Province, Thailand	Thailand	7°28́26.73′′N, 99°20́1.86′′E	Supaphon, P.; Phongpaichit, S.; Sakayaroj, J.; Rukachaisirikul, V.; Kobmoo, N.; Spatafora, J.W. Phylogenetic community structure of fungal endophytes in seagrass species. Bot. Mar. 2017, 60, 489–501.	[66]
Xylaria sp.	Endophytic	Halophila ovalis	Leaves	Pakmeng Beach, Trang Province, Thailand	Thailand	7°28́26.73′′N, 99°20́1.86′′E	Supaphon, P.; Phongpaichit, S.; Sakayaroj, J.; Rukachaisirikul, V.; Kobmoo, N.; Spatafora, J.W. Phylogenetic community structure of fungal endophytes in seagrass species. Bot. Mar. 2017, 60, 489–501.	[66]
Xylariaceae sp.	Endophytic	Halophila ovalis	Leaves	Pakmeng Beach, Trang Province, Thailand	Thailand	7°28́26.73′′N, 99°20́1.86′′E	Supaphon, P.; Phongpaichit, S.; Sakayaroj, J.; Rukachaisirikul, V.; Kobmoo, N.; Spatafora, J.W. Phylogenetic community structure of fungal endophytes in seagrass species. Bot. Mar. 2017, 60, 489–501.	[66]
Annulohypoxylon atroroseum	Endophytic	Halophila ovalis	Leaves	Pakmeng Beach, Trang Province, Thailand	Thailand	7°28́26.73′′N, 99°20́1.86′′E	Supaphon, P.; Phongpaichit, S.; Sakayaroj, J.; Rukachaisirikul, V.; Kobmoo, N.; Spatafora, J.W. Phylogenetic community structure of fungal endophytes in seagrass species. Bot. Mar. 2017, 60, 489–501.	[66]
Pestalotiopsis sp.	Endophytic	Halophila ovalis	Leaves	Pakmeng Beach, Trang Province, Thailand	Thailand	7°28́26.73′′N, 99°20́1.86′′E	Supaphon, P.; Phongpaichit, S.; Sakayaroj, J.; Rukachaisirikul, V.; Kobmoo, N.; Spatafora, J.W. Phylogenetic community structure of fungal endophytes in seagrass species. Bot. Mar. 2017, 60, 489–501.	[66]
Pestalotiopsis sp.	Endophytic	Halophila ovalis	Leaves	Pakmeng Beach, Trang Province, Thailand	Thailand	7°28́26.73′′N, 99°20́1.86′′E	Supaphon, P.; Phongpaichit, S.; Sakayaroj, J.; Rukachaisirikul, V.; Kobmoo, N.; Spatafora, J.W. Phylogenetic community structure of fungal endophytes in seagrass species. Bot. Mar. 2017, 60, 489–501.	[66]
Pestalotiopsis sp.	Endophytic	Halophila ovalis	Leaves	Pakmeng Beach, Trang Province, Thailand	Thailand	7°28́26.73′′N, 99°20́1.86′′E	Supaphon, P.; Phongpaichit, S.; Sakayaroj, J.; Rukachaisirikul, V.; Kobmoo, N.; Spatafora, J.W. Phylogenetic community structure of fungal endophytes in seagrass species. Bot. Mar. 2017, 60, 489–501.	[66]
Trichoderma sp.	Endophytic	Halophila ovalis	Leaves	Pakmeng Beach, Trang Province, Thailand	Thailand	7°28́26.73′′N, 99°20́1.86′′E	Supaphon, P.; Phongpaichit, S.; Sakayaroj, J.; Rukachaisirikul, V.; Kobmoo, N.; Spatafora, J.W. Phylogenetic community structure of fungal endophytes in seagrass species. Bot. Mar. 2017, 60, 489–501.	[66]
Hypocrea sp.	Endophytic	Halophila ovalis	Roots	Pakmeng Beach, Trang Province, Thailand	Thailand	7°28́26.73′′N, 99°20́1.86′′E	Supaphon, P.; Phongpaichit, S.; Sakayaroj, J.; Rukachaisirikul, V.; Kobmoo, N.; Spatafora, J.W. Phylogenetic community structure of fungal endophytes in seagrass species. Bot. Mar. 2017, 60, 489–501.	[66]
Fusarium oxysporum	Endophytic	Halophila ovalis	Leaves	Pakmeng Beach, Trang Province, Thailand	Thailand	7°28́26.73′′N, 99°20́1.86′′E	Supaphon, P.; Phongpaichit, S.; Sakayaroj, J.; Rukachaisirikul, V.; Kobmoo, N.; Spatafora, J.W. Phylogenetic community structure of fungal endophytes in seagrass species. Bot. Mar. 2017, 60, 489–501.	[66]
Fusarium oxysporum	Endophytic	Halophila ovalis	Leaves	Pakmeng Beach, Trang Province, Thailand	Thailand	7°28́26.73′′N, 99°20́1.86′′E	Supaphon, P.; Phongpaichit, S.; Sakayaroj, J.; Rukachaisirikul, V.; Kobmoo, N.; Spatafora, J.W. Phylogenetic community structure of fungal endophytes in seagrass species. Bot. Mar. 2017, 60, 489–501.	[66]
Penicillium sp.	Endophytic	Thalassia hemprichii	Leaves	Pakmeng Beach, Trang Province, Thailand	Thailand	7°28́26.73′′N, 99°20́1.86′′E	Supaphon, P.; Phongpaichit, S.; Sakayaroj, J.; Rukachaisirikul, V.; Kobmoo, N.; Spatafora, J.W. Phylogenetic community structure of fungal endophytes in seagrass species. Bot. Mar. 2017, 60, 489–501.	[66]
Cladosporium sp.	Endophytic	Thalassia hemprichii	Leaves	Pakmeng Beach, Trang Province, Thailand	Thailand	7°28́26.73′′N, 99°20́1.86′′E	Supaphon, P.; Phongpaichit, S.; Sakayaroj, J.; Rukachaisirikul, V.; Kobmoo, N.; Spatafora, J.W. Phylogenetic community structure of fungal endophytes in seagrass species. Bot. Mar. 2017, 60, 489–501.	[66]
Cladosporium sp.	Endophytic	Thalassia hemprichii	Leaves	Pakmeng Beach, Trang Province, Thailand	Thailand	7°28́26.73′′N, 99°20́1.86′′E	Supaphon, P.; Phongpaichit, S.; Sakayaroj, J.; Rukachaisirikul, V.; Kobmoo, N.; Spatafora, J.W. Phylogenetic community structure of fungal endophytes in seagrass species. Bot. Mar. 2017, 60, 489–501.	[66]
Dothideomycetes sp.	Endophytic	Thalassia hemprichii	Leaves	Pakmeng Beach, Trang Province, Thailand	Thailand	7°28́26.73′′N, 99°20́1.86′′E	Supaphon, P.; Phongpaichit, S.; Sakayaroj, J.; Rukachaisirikul, V.; Kobmoo, N.; Spatafora, J.W. Phylogenetic community structure of fungal endophytes in seagrass species. Bot. Mar. 2017, 60, 489–501.	[66]
Cladosporium sp.	Endophytic	Thalassia hemprichii	Leaves	Pakmeng Beach, Trang Province, Thailand	Thailand	7°28́26.73′′N, 99°20́1.86′′E	Supaphon, P.; Phongpaichit, S.; Sakayaroj, J.; Rukachaisirikul, V.; Kobmoo, N.; Spatafora, J.W. Phylogenetic community structure of fungal endophytes in seagrass species. Bot. Mar. 2017, 60, 489–501.	[66]
Pleosporales sp.	Endophytic	Thalassia hemprichii	Leaves	Pakmeng Beach, Trang Province, Thailand	Thailand	7°28́26.73′′N, 99°20́1.86′′E	Supaphon, P.; Phongpaichit, S.; Sakayaroj, J.; Rukachaisirikul, V.; Kobmoo, N.; Spatafora, J.W. Phylogenetic community structure of fungal endophytes in seagrass species. Bot. Mar. 2017, 60, 489–501.	[66]
Letendraea sp.	Endophytic	Thalassia hemprichii	Leaves	Pakmeng Beach, Trang Province, Thailand	Thailand	7°28́26.73′′N, 99°20́1.86′′E	Supaphon, P.; Phongpaichit, S.; Sakayaroj, J.; Rukachaisirikul, V.; Kobmoo, N.; Spatafora, J.W. Phylogenetic community structure of fungal endophytes in seagrass species. Bot. Mar. 2017, 60, 489–501.	[66]
Letendraea sp.	Endophytic	Thalassia hemprichii	Leaves	Pakmeng Beach, Trang Province, Thailand	Thailand	7°28́26.73′′N, 99°20́1.86′′E	Supaphon, P.; Phongpaichit, S.; Sakayaroj, J.; Rukachaisirikul, V.; Kobmoo, N.; Spatafora, J.W. Phylogenetic community structure of fungal endophytes in seagrass species. Bot. Mar. 2017, 60, 489–501.	[66]
Letendraea helminthicola	Endophytic	Thalassia hemprichii	Leaves	Pakmeng Beach, Trang Province, Thailand	Thailand	7°28́26.73′′N, 99°20́1.86′′E	Supaphon, P.; Phongpaichit, S.; Sakayaroj, J.; Rukachaisirikul, V.; Kobmoo, N.; Spatafora, J.W. Phylogenetic community structure of fungal endophytes in seagrass species. Bot. Mar. 2017, 60, 489–501.	[66]
Pleosporales sp.	Endophytic	Thalassia hemprichii	Leaves	Pakmeng Beach, Trang Province, Thailand	Thailand	7°28́26.73′′N, 99°20́1.86′′E	Supaphon, P.; Phongpaichit, S.; Sakayaroj, J.; Rukachaisirikul, V.; Kobmoo, N.; Spatafora, J.W. Phylogenetic community structure of fungal endophytes in seagrass species. Bot. Mar. 2017, 60, 489–501.	[66]
Cochliobolus verruculosus	Endophytic	Thalassia hemprichii	Leaves	Pakmeng Beach, Trang Province, Thailand	Thailand	7°28́26.73′′N, 99°20́1.86′′E	Supaphon, P.; Phongpaichit, S.; Sakayaroj, J.; Rukachaisirikul, V.; Kobmoo, N.; Spatafora, J.W. Phylogenetic community structure of fungal endophytes in seagrass species. Bot. Mar. 2017, 60, 489–501.	[66]
Cochliobolus sp.	Endophytic	Thalassia hemprichii	Rhizome	Pakmeng Beach, Trang Province, Thailand	Thailand	7°28́26.73′′N, 99°20́1.86′′E	Supaphon, P.; Phongpaichit, S.; Sakayaroj, J.; Rukachaisirikul, V.; Kobmoo, N.; Spatafora, J.W. Phylogenetic community structure of fungal endophytes in seagrass species. Bot. Mar. 2017, 60, 489–501.	[66]
Bipolaris sp.	Endophytic	Thalassia hemprichii	Leaves	Pakmeng Beach, Trang Province, Thailand	Thailand	7°28́26.73′′N, 99°20́1.86′′E	Supaphon, P.; Phongpaichit, S.; Sakayaroj, J.; Rukachaisirikul, V.; Kobmoo, N.; Spatafora, J.W. Phylogenetic community structure of fungal endophytes in seagrass species. Bot. Mar. 2017, 60, 489–501.	[66]
Xylariaceae sp.	Endophytic	Thalassia hemprichii	Leaves	Pakmeng Beach, Trang Province, Thailand	Thailand	7°28́26.73′′N, 99°20́1.86′′E	Supaphon, P.; Phongpaichit, S.; Sakayaroj, J.; Rukachaisirikul, V.; Kobmoo, N.; Spatafora, J.W. Phylogenetic community structure of fungal endophytes in seagrass species. Bot. Mar. 2017, 60, 489–501.	[66]
Nigrospora sp.	Endophytic	Thalassia hemprichii	Leaves	Pakmeng Beach, Trang Province, Thailand	Thailand	7°28́26.73′′N, 99°20́1.86′′E	Supaphon, P.; Phongpaichit, S.; Sakayaroj, J.; Rukachaisirikul, V.; Kobmoo, N.; Spatafora, J.W. Phylogenetic community structure of fungal endophytes in seagrass species. Bot. Mar. 2017, 60, 489–501.	[66]
Nigrospora oryzae	Endophytic	Thalassia hemprichii	Leaves	Pakmeng Beach, Trang Province, Thailand	Thailand	7°28́26.73′′N, 99°20́1.86′′E	Supaphon, P.; Phongpaichit, S.; Sakayaroj, J.; Rukachaisirikul, V.; Kobmoo, N.; Spatafora, J.W. Phylogenetic community structure of fungal endophytes in seagrass species. Bot. Mar. 2017, 60, 489–501.	[66]
Trichoderma sp.	Endophytic	Thalassia hemprichii	Leaves	Pakmeng Beach, Trang Province, Thailand	Thailand	7°28́26.73′′N, 99°20́1.86′′E	Supaphon, P.; Phongpaichit, S.; Sakayaroj, J.; Rukachaisirikul, V.; Kobmoo, N.; Spatafora, J.W. Phylogenetic community structure of fungal endophytes in seagrass species. Bot. Mar. 2017, 60, 489–501.	[66]
Fusarium oxysporum	Endophytic	Thalassia hemprichii	Leaves	Pakmeng Beach, Trang Province, Thailand	Thailand	7°28́26.73′′N, 99°20́1.86′′E	Supaphon, P.; Phongpaichit, S.; Sakayaroj, J.; Rukachaisirikul, V.; Kobmoo, N.; Spatafora, J.W. Phylogenetic community structure of fungal endophytes in seagrass species. Bot. Mar. 2017, 60, 489–501.	[66]
Fusarium oxysporum	Endophytic	Thalassia hemprichii	Leaves	Pakmeng Beach, Trang Province, Thailand	Thailand	7°28́26.73′′N, 99°20́1.86′′E	Supaphon, P.; Phongpaichit, S.; Sakayaroj, J.; Rukachaisirikul, V.; Kobmoo, N.; Spatafora, J.W. Phylogenetic community structure of fungal endophytes in seagrass species. Bot. Mar. 2017, 60, 489–501.	[66]
Fusarium oxysporum	Endophytic	Thalassia hemprichii	Leaves	Pakmeng Beach, Trang Province, Thailand	Thailand	7°28́26.73′′N, 99°20́1.86′′E	Supaphon, P.; Phongpaichit, S.; Sakayaroj, J.; Rukachaisirikul, V.; Kobmoo, N.; Spatafora, J.W. Phylogenetic community structure of fungal endophytes in seagrass species. Bot. Mar. 2017, 60, 489–501.	[66]
Fusarium oxysporum	Endophytic	Thalassia hemprichii	Leaves	Pakmeng Beach, Trang Province, Thailand	Thailand	7°28́26.73′′N, 99°20́1.86′′E	Supaphon, P.; Phongpaichit, S.; Sakayaroj, J.; Rukachaisirikul, V.; Kobmoo, N.; Spatafora, J.W. Phylogenetic community structure of fungal endophytes in seagrass species. Bot. Mar. 2017, 60, 489–501.	[66]
Fusarium sp.	Endophytic	Thalassia hemprichii	Leaves	Pakmeng Beach, Trang Province, Thailand	Thailand	7°28́26.73′′N, 99°20́1.86′′E	Supaphon, P.; Phongpaichit, S.; Sakayaroj, J.; Rukachaisirikul, V.; Kobmoo, N.; Spatafora, J.W. Phylogenetic community structure of fungal endophytes in seagrass species. Bot. Mar. 2017, 60, 489–501.	[66]
Fusarium sp.	Endophytic	Thalassia hemprichii	Root	Pakmeng Beach, Trang Province, Thailand	Thailand	7°28́26.73′′N, 99°20́1.86′′E	Supaphon, P.; Phongpaichit, S.; Sakayaroj, J.; Rukachaisirikul, V.; Kobmoo, N.; Spatafora, J.W. Phylogenetic community structure of fungal endophytes in seagrass species. Bot. Mar. 2017, 60, 489–501.	[66]
Stilbocrea sp.	Endophytic	Thalassia hemprichii	Leaves	Pakmeng Beach, Trang Province, Thailand	Thailand	7°28́26.73′′N, 99°20́1.86′′E	Supaphon, P.; Phongpaichit, S.; Sakayaroj, J.; Rukachaisirikul, V.; Kobmoo, N.; Spatafora, J.W. Phylogenetic community structure of fungal endophytes in seagrass species. Bot. Mar. 2017, 60, 489–501.	[66]
Acremonium sp.	Endophytic	Thalassia hemprichii	Leaves	Pakmeng Beach, Trang Province, Thailand	Thailand	7°28́26.73′′N, 99°20́1.86′′E	Supaphon, P.; Phongpaichit, S.; Sakayaroj, J.; Rukachaisirikul, V.; Kobmoo, N.; Spatafora, J.W. Phylogenetic community structure of fungal endophytes in seagrass species. Bot. Mar. 2017, 60, 489–501.	[66]
Acremonium sp.	Endophytic	Thalassia hemprichii	Root	Pakmeng Beach, Trang Province, Thailand	Thailand	7°28́26.73′′N, 99°20́1.86′′E	Supaphon, P.; Phongpaichit, S.; Sakayaroj, J.; Rukachaisirikul, V.; Kobmoo, N.; Spatafora, J.W. Phylogenetic community structure of fungal endophytes in seagrass species. Bot. Mar. 2017, 60, 489–501.	[66]
Acremonium sp.	Endophytic	Thalassia hemprichii	Leaves	Pakmeng Beach, Trang Province, Thailand	Thailand	7°28́26.73′′N, 99°20́1.86′′E	Supaphon, P.; Phongpaichit, S.; Sakayaroj, J.; Rukachaisirikul, V.; Kobmoo, N.; Spatafora, J.W. Phylogenetic community structure of fungal endophytes in seagrass species. Bot. Mar. 2017, 60, 489–501.	[66]
Stephanonectria keithii	Endophytic	Thalassia hemprichii	Leaves	Pakmeng Beach, Trang Province, Thailand	Thailand	7°28́26.73′′N, 99°20́1.86′′E	Supaphon, P.; Phongpaichit, S.; Sakayaroj, J.; Rukachaisirikul, V.; Kobmoo, N.; Spatafora, J.W. Phylogenetic community structure of fungal endophytes in seagrass species. Bot. Mar. 2017, 60, 489–501.	[66]
Paecilomyces sp.	Endophytic	Enhalus acoroides	Roots	Piapi Beach, Dumaguete City, Philippines	Philippines	Intertidal (9°19'15.82"N, 123°18'45.56"E) and subtidal (9°19'15.82"N, 123°18'46.53"E	Notarte, K.I.; Yaguchi, T.; Suganuma, K.; dela Cruz, T.E. Antibacterial, cytotoxic and trypanocidal activities of marine-derived fungi isolated from Philippine macroalgae and seagrasses. Acta. Bot. Croat. 2018, 77, 141–151.	[132]
Trichoderma sp. 1	Endophytic	Enhalus acoroides	Roots	Piapi Beach, Dumaguete City, Philippines	Philippines	Intertidal (9°19'15.82"N, 123°18'45.56"E) and subtidal (9°19'15.82"N, 123°18'46.53"E	Notarte, K.I.; Yaguchi, T.; Suganuma, K.; dela Cruz, T.E. Antibacterial, cytotoxic and trypanocidal activities of marine-derived fungi isolated from Philippine macroalgae and seagrasses. Acta. Bot. Croat. 2018, 77, 141–151.	[132]
Aspergillus sp. 1	Endophytic	Enhalus acoroides	Leaves	Piapi Beach, Dumaguete City, Philippines	Philippines	Intertidal (9°19'15.82"N, 123°18'45.56"E) and subtidal (9°19'15.82"N, 123°18'46.53"E	Notarte, K.I.; Yaguchi, T.; Suganuma, K.; dela Cruz, T.E. Antibacterial, cytotoxic and trypanocidal activities of marine-derived fungi isolated from Philippine macroalgae and seagrasses. Acta. Bot. Croat. 2018, 77, 141–151.	[132]
Aspergillus sp. 3	Endophytic	Enhalus acoroides	Leaves	Piapi Beach, Dumaguete City, Philippines	Philippines	Intertidal (9°19'15.82"N, 123°18'45.56"E) and subtidal (9°19'15.82"N, 123°18'46.53"E	Notarte, K.I.; Yaguchi, T.; Suganuma, K.; dela Cruz, T.E. Antibacterial, cytotoxic and trypanocidal activities of marine-derived fungi isolated from Philippine macroalgae and seagrasses. Acta. Bot. Croat. 2018, 77, 141–151.	[132]
Aspergillus tubingensis	Endophytic	Enhalus acoroides	Leaves	Piapi Beach, Dumaguete City, Philippines	Philippines	Intertidal (9°19'15.82"N, 123°18'45.56"E) and subtidal (9°19'15.82"N, 123°18'46.53"E	Notarte, K.I.; Yaguchi, T.; Suganuma, K.; dela Cruz, T.E. Antibacterial, cytotoxic and trypanocidal activities of marine-derived fungi isolated from Philippine macroalgae and seagrasses. Acta. Bot. Croat. 2018, 77, 141–151.	[132]
Mycelia sterilia 4 and 5	Endophytic	Enhalus acoroides	Leaves	Piapi Beach, Dumaguete City, Philippines	Philippines	Intertidal (9°19'15.82"N, 123°18'45.56"E) and subtidal (9°19'15.82"N, 123°18'46.53"E	Notarte, K.I.; Yaguchi, T.; Suganuma, K.; dela Cruz, T.E. Antibacterial, cytotoxic and trypanocidal activities of marine-derived fungi isolated from Philippine macroalgae and seagrasses. Acta. Bot. Croat. 2018, 77, 141–151.	[132]
Aspergillus sp. 4	Endophytic	Syringodium isoetifolium	Leaves	Piapi Beach, Dumaguete City, Philippines	Philippines	Intertidal (9°19'15.82"N, 123°18'45.56"E) and subtidal (9°19'15.82"N, 123°18'46.53"E	Notarte, K.I.; Yaguchi, T.; Suganuma, K.; dela Cruz, T.E. Antibacterial, cytotoxic and trypanocidal activities of marine-derived fungi isolated from Philippine macroalgae and seagrasses. Acta. Bot. Croat. 2018, 77, 141–151.	[132]
Paecilomyces sp.	Endophytic	Syringodium isoetifolium	Leaves	Piapi Beach, Dumaguete City, Philippines	Philippines	Intertidal (9°19'15.82"N, 123°18'45.56"E) and subtidal (9°19'15.82"N, 123°18'46.53"E	Notarte, K.I.; Yaguchi, T.; Suganuma, K.; dela Cruz, T.E. Antibacterial, cytotoxic and trypanocidal activities of marine-derived fungi isolated from Philippine macroalgae and seagrasses. Acta. Bot. Croat. 2018, 77, 141–151.	[132]
Penicillium sp.	Endophytic	Syringodium isoetifolium	Leaves	Piapi Beach, Dumaguete City, Philippines	Philippines	Intertidal (9°19'15.82"N, 123°18'45.56"E) and subtidal (9°19'15.82"N, 123°18'46.53"E	Notarte, K.I.; Yaguchi, T.; Suganuma, K.; dela Cruz, T.E. Antibacterial, cytotoxic and trypanocidal activities of marine-derived fungi isolated from Philippine macroalgae and seagrasses. Acta. Bot. Croat. 2018, 77, 141–151.	[132]
Sclerotinia sp.	Endophytic	Syringodium isoetifolium	Leaves	Piapi Beach, Dumaguete City, Philippines	Philippines	Intertidal (9°19'15.82"N, 123°18'45.56"E) and subtidal (9°19'15.82"N, 123°18'46.53"E	Notarte, K.I.; Yaguchi, T.; Suganuma, K.; dela Cruz, T.E. Antibacterial, cytotoxic and trypanocidal activities of marine-derived fungi isolated from Philippine macroalgae and seagrasses. Acta. Bot. Croat. 2018, 77, 141–151.	[132]
Mycelia sterilia 5	Endophytic	Syringodium isoetifolium	Leaves	Piapi Beach, Dumaguete City, Philippines	Philippines	Intertidal (9°19'15.82"N, 123°18'45.56"E) and subtidal (9°19'15.82"N, 123°18'46.53"E	Notarte, K.I.; Yaguchi, T.; Suganuma, K.; dela Cruz, T.E. Antibacterial, cytotoxic and trypanocidal activities of marine-derived fungi isolated from Philippine macroalgae and seagrasses. Acta. Bot. Croat. 2018, 77, 141–151.	[132]
Eurotium sp.	Endophytic	Halophila ovalis	Leaves	Different sampling sites of Palk Bay, India	India	NG	Subrmaniyan, R.; Ponnambalam, S.; Thirunavukarassu, T. Inter species variations in cultivable endophytic fungal diversity among the tropical seagrasses. Proc. Natl. Acad. Sci. India Sect. B Biol. Sci. 2016, 88, 849–857.	[64]
Penicillium sp.	Endophytic	Enhalus acoroides	Leaves	Different sampling sites of Palk Bay, India	India	NG	Subrmaniyan, R.; Ponnambalam, S.; Thirunavukarassu, T. Inter species variations in cultivable endophytic fungal diversity among the tropical seagrasses. Proc. Natl. Acad. Sci. India Sect. B Biol. Sci. 2016, 88, 849–857.	[64]
Eupenicillium sp.	Endophytic	Halodule pinifolia	Leaves	Different sampling sites of Palk Bay, India	India	NG	Subrmaniyan, R.; Ponnambalam, S.; Thirunavukarassu, T. Inter species variations in cultivable endophytic fungal diversity among the tropical seagrasses. Proc. Natl. Acad. Sci. India Sect. B Biol. Sci. 2016, 88, 849–857.	[64]
Aspergillus sp.	Endophytic	Halophila ovalis	Leaves	Different sampling sites of Palk Bay, India	India	NG	Subrmaniyan, R.; Ponnambalam, S.; Thirunavukarassu, T. Inter species variations in cultivable endophytic fungal diversity among the tropical seagrasses. Proc. Natl. Acad. Sci. India Sect. B Biol. Sci. 2016, 88, 849–857.	[64]
Fungal sp.	Endophytic	Halophila ovalis	Leaves	Different sampling sites of Palk Bay, India	India	NG	Subrmaniyan, R.; Ponnambalam, S.; Thirunavukarassu, T. Inter species variations in cultivable endophytic fungal diversity among the tropical seagrasses. Proc. Natl. Acad. Sci. India Sect. B Biol. Sci. 2016, 88, 849–857.	[64]
Penicillium chrysogenum	Endophytic	Halophila ovalis	Leaves	Different sampling sites of Palk Bay, India	India	NG	Subrmaniyan, R.; Ponnambalam, S.; Thirunavukarassu, T. Inter species variations in cultivable endophytic fungal diversity among the tropical seagrasses. Proc. Natl. Acad. Sci. India Sect. B Biol. Sci. 2016, 88, 849–857.	[64]
Teratosphaeria sp.	Endophytic	Cymodocea serrulata	Leaves	Different sampling sites of Palk Bay, India	India	NG	Subrmaniyan, R.; Ponnambalam, S.; Thirunavukarassu, T. Inter species variations in cultivable endophytic fungal diversity among the tropical seagrasses. Proc. Natl. Acad. Sci. India Sect. B Biol. Sci. 2016, 88, 849–857.	[64]
Aspergillus sp.	Endophytic	Cymodocea serrulata	Leaves	Different sampling sites of Palk Bay, India	India	NG	Subrmaniyan, R.; Ponnambalam, S.; Thirunavukarassu, T. Inter species variations in cultivable endophytic fungal diversity among the tropical seagrasses. Proc. Natl. Acad. Sci. India Sect. B Biol. Sci. 2016, 88, 849–857.	[64]
Penicillium sp.	Endophytic	Cymodocea serrulata	Leaves	Different sampling sites of Palk Bay, India	India	NG	Subrmaniyan, R.; Ponnambalam, S.; Thirunavukarassu, T. Inter species variations in cultivable endophytic fungal diversity among the tropical seagrasses. Proc. Natl. Acad. Sci. India Sect. B Biol. Sci. 2016, 88, 849–857.	[64]
Taloromyces wortmanni	Endophytic	Syringodium isoetifolium	Leaves	Different sampling sites of Palk Bay, India	India	NG	Subrmaniyan, R.; Ponnambalam, S.; Thirunavukarassu, T. Inter species variations in cultivable endophytic fungal diversity among the tropical seagrasses. Proc. Natl. Acad. Sci. India Sect. B Biol. Sci. 2016, 88, 849–857.	[64]
Simplicillium sp.	Endophytic	Cymodocea rotundata	Leaves	Different sampling sites of Palk Bay, India	India	NG	Subrmaniyan, R.; Ponnambalam, S.; Thirunavukarassu, T. Inter species variations in cultivable endophytic fungal diversity among the tropical seagrasses. Proc. Natl. Acad. Sci. India Sect. B Biol. Sci. 2016, 88, 849–857.	[64]
Fungal sp.	Endophytic	H. ovalis ramamurthiana	Leaves	Different sampling sites of Palk Bay, India	India	NG	Subrmaniyan, R.; Ponnambalam, S.; Thirunavukarassu, T. Inter species variations in cultivable endophytic fungal diversity among the tropical seagrasses. Proc. Natl. Acad. Sci. India Sect. B Biol. Sci. 2016, 88, 849–857.	[64]
Penicillium sp.	Endophytic	Cymodocea rotundata	Leaves	Different sampling sites of Palk Bay, India	India	NG	Subrmaniyan, R.; Ponnambalam, S.; Thirunavukarassu, T. Inter species variations in cultivable endophytic fungal diversity among the tropical seagrasses. Proc. Natl. Acad. Sci. India Sect. B Biol. Sci. 2016, 88, 849–857.	[64]
Aspergillus caesiellus	Endophytic	Syringodium isoetifolium	Leaves	Different sampling sites of Palk Bay, India	India	NG	Subrmaniyan, R.; Ponnambalam, S.; Thirunavukarassu, T. Inter species variations in cultivable endophytic fungal diversity among the tropical seagrasses. Proc. Natl. Acad. Sci. India Sect. B Biol. Sci. 2016, 88, 849–857.	[64]
Aspergillus sp.	Endophytic	Syringodium isoetifolium	Leaves	Different sampling sites of Palk Bay, India	India	NG	Subrmaniyan, R.; Ponnambalam, S.; Thirunavukarassu, T. Inter species variations in cultivable endophytic fungal diversity among the tropical seagrasses. Proc. Natl. Acad. Sci. India Sect. B Biol. Sci. 2016, 88, 849–857.	[64]
Aspergillus nomius	Endophytic	Halophila ovata	Leaves	Different sampling sites of Palk Bay, India	India	NG	Subrmaniyan, R.; Ponnambalam, S.; Thirunavukarassu, T. Inter species variations in cultivable endophytic fungal diversity among the tropical seagrasses. Proc. Natl. Acad. Sci. India Sect. B Biol. Sci. 2016, 88, 849–857.	[64]
Alternaria sp.	Endophytic	Cymodocea serrulata	Leaves	Different sampling sites of Palk Bay, India	India	NG	Subrmaniyan, R.; Ponnambalam, S.; Thirunavukarassu, T. Inter species variations in cultivable endophytic fungal diversity among the tropical seagrasses. Proc. Natl. Acad. Sci. India Sect. B Biol. Sci. 2016, 88, 849–857.	[64]
Eurotium amstelodami	Endophytic	Halophila ovalis	Leaves	Different sampling sites of Palk Bay, India	India	NG	Subrmaniyan, R.; Ponnambalam, S.; Thirunavukarassu, T. Inter species variations in cultivable endophytic fungal diversity among the tropical seagrasses. Proc. Natl. Acad. Sci. India Sect. B Biol. Sci. 2016, 88, 849–857.	[64]
Aspergillus flavus	Endophytic	Halophila ovalis	Leaves	Different sampling sites of Palk Bay, India	India	NG	Subrmaniyan, R.; Ponnambalam, S.; Thirunavukarassu, T. Inter species variations in cultivable endophytic fungal diversity among the tropical seagrasses. Proc. Natl. Acad. Sci. India Sect. B Biol. Sci. 2016, 88, 849–857.	[64]
Aspergillus flavipes	Endophytic	Enhalus acoroides	Leaves	Different sampling sites of Palk Bay, India	India	NG	Subrmaniyan, R.; Ponnambalam, S.; Thirunavukarassu, T. Inter species variations in cultivable endophytic fungal diversity among the tropical seagrasses. Proc. Natl. Acad. Sci. India Sect. B Biol. Sci. 2016, 88, 849–857.	[64]
Aspergillus versicolor	Endophytic	Cymodocea serrulata	Leaves	Different sampling sites of Palk Bay, India	India	NG	Subrmaniyan, R.; Ponnambalam, S.; Thirunavukarassu, T. Inter species variations in cultivable endophytic fungal diversity among the tropical seagrasses. Proc. Natl. Acad. Sci. India Sect. B Biol. Sci. 2016, 88, 849–857.	[64]
Phialophora sp.	Endophytic	Cymodocea rotundata	Leaves	Different sampling sites of Palk Bay, India	India	NG	Subrmaniyan, R.; Ponnambalam, S.; Thirunavukarassu, T. Inter species variations in cultivable endophytic fungal diversity among the tropical seagrasses. Proc. Natl. Acad. Sci. India Sect. B Biol. Sci. 2016, 88, 849–857.	[64]
Cochliobolus lunatus	Endophytic	Halodule pinifolia	Leaves	Different sampling sites of Palk Bay, India	India	NG	Subrmaniyan, R.; Ponnambalam, S.; Thirunavukarassu, T. Inter species variations in cultivable endophytic fungal diversity among the tropical seagrasses. Proc. Natl. Acad. Sci. India Sect. B Biol. Sci. 2016, 88, 849–857.	[64]
Eurotium rubrum	Endophytic	Halophila ovalis	Leaves	Different sampling sites of Palk Bay, India	India	NG	Subrmaniyan, R.; Ponnambalam, S.; Thirunavukarassu, T. Inter species variations in cultivable endophytic fungal diversity among the tropical seagrasses. Proc. Natl. Acad. Sci. India Sect. B Biol. Sci. 2016, 88, 849–857.	[64]
Penicillium sp.	Endophytic	Cymodocea rotundata	Leaves	Different sampling sites of Palk Bay, India	India	NG	Subrmaniyan, R.; Ponnambalam, S.; Thirunavukarassu, T. Inter species variations in cultivable endophytic fungal diversity among the tropical seagrasses. Proc. Natl. Acad. Sci. India Sect. B Biol. Sci. 2016, 88, 849–857.	[64]
Penicillium citrinum	Endophytic	Cymodocea rotundata	Leaves	Different sampling sites of Palk Bay, India	India	NG	Subrmaniyan, R.; Ponnambalam, S.; Thirunavukarassu, T. Inter species variations in cultivable endophytic fungal diversity among the tropical seagrasses. Proc. Natl. Acad. Sci. India Sect. B Biol. Sci. 2016, 88, 849–857.	[64]
Simplicillium obclavatum	Endophytic	Cymodocea serrulata	Leaves	Different sampling sites of Palk Bay, India	India	NG	Subrmaniyan, R.; Ponnambalam, S.; Thirunavukarassu, T. Inter species variations in cultivable endophytic fungal diversity among the tropical seagrasses. Proc. Natl. Acad. Sci. India Sect. B Biol. Sci. 2016, 88, 849–857.	[64]
Penicillium sp.	Endophytic	Cymodocea rotundata	Leaves	Different sampling sites of Palk Bay, India	India	NG	Subrmaniyan, R.; Ponnambalam, S.; Thirunavukarassu, T. Inter species variations in cultivable endophytic fungal diversity among the tropical seagrasses. Proc. Natl. Acad. Sci. India Sect. B Biol. Sci. 2016, 88, 849–857.	[64]
Aspergillus flavus	Endophytic	Enhalus acoroides	Leaves	Different sampling sites of Palk Bay, India	India	NG	Subrmaniyan, R.; Ponnambalam, S.; Thirunavukarassu, T. Inter species variations in cultivable endophytic fungal diversity among the tropical seagrasses. Proc. Natl. Acad. Sci. India Sect. B Biol. Sci. 2016, 88, 849–857.	[64]
Cladosporium sphaerospermum	Endophytic	Cymodocea serrulata	Leaves	Different sampling sites of Palk Bay, India	India	NG	Subrmaniyan, R.; Ponnambalam, S.; Thirunavukarassu, T. Inter species variations in cultivable endophytic fungal diversity among the tropical seagrasses. Proc. Natl. Acad. Sci. India Sect. B Biol. Sci. 2016, 88, 849–857.	[64]
Rhizomucor varialilis	Endophytic	Halophila beccarii	Leaves	Different sampling sites of Palk Bay, India	India	NG	Subrmaniyan, R.; Ponnambalam, S.; Thirunavukarassu, T. Inter species variations in cultivable endophytic fungal diversity among the tropical seagrasses. Proc. Natl. Acad. Sci. India Sect. B Biol. Sci. 2016, 88, 849–857.	[64]
Penicillium sp.	Endophytic	Halophila beccarii	Leaves	Different sampling sites of Palk Bay, India	India	NG	Subrmaniyan, R.; Ponnambalam, S.; Thirunavukarassu, T. Inter species variations in cultivable endophytic fungal diversity among the tropical seagrasses. Proc. Natl. Acad. Sci. India Sect. B Biol. Sci. 2016, 88, 849–857.	[64]
Penicillium citrinum	Endophytic	Enhalus acoroides	Leaves	Different sampling sites of Palk Bay, India	India	NG	Subrmaniyan, R.; Ponnambalam, S.; Thirunavukarassu, T. Inter species variations in cultivable endophytic fungal diversity among the tropical seagrasses. Proc. Natl. Acad. Sci. India Sect. B Biol. Sci. 2016, 88, 849–857.	[64]
Penicillium dalea	Endophytic	Cymodocea rotundata	Leaves	Different sampling sites of Palk Bay, India	India	NG	Subrmaniyan, R.; Ponnambalam, S.; Thirunavukarassu, T. Inter species variations in cultivable endophytic fungal diversity among the tropical seagrasses. Proc. Natl. Acad. Sci. India Sect. B Biol. Sci. 2016, 88, 849–857.	[64]
Penicillium citrinum	Endophytic	Cymodocea rotundata	Leaves	Different sampling sites of Palk Bay, India	India	NG	Subrmaniyan, R.; Ponnambalam, S.; Thirunavukarassu, T. Inter species variations in cultivable endophytic fungal diversity among the tropical seagrasses. Proc. Natl. Acad. Sci. India Sect. B Biol. Sci. 2016, 88, 849–857.	[64]
Paecilomyces parvisporus	Endophytic	Cymodocea rotundata	Leaves	Different sampling sites of Palk Bay, India	India	NG	Subrmaniyan, R.; Ponnambalam, S.; Thirunavukarassu, T. Inter species variations in cultivable endophytic fungal diversity among the tropical seagrasses. Proc. Natl. Acad. Sci. India Sect. B Biol. Sci. 2016, 88, 849–857.	[64]
Fennellia nivea	Endophytic	Halodule pinifolia	Leaves	Different sampling sites of Palk Bay, India	India	NG	Subrmaniyan, R.; Ponnambalam, S.; Thirunavukarassu, T. Inter species variations in cultivable endophytic fungal diversity among the tropical seagrasses. Proc. Natl. Acad. Sci. India Sect. B Biol. Sci. 2016, 88, 849–857.	[64]
Aspergillus fumigatus	Endophytic	Halophila ovata	Leaves	Different sampling sites of Palk Bay, India	India	NG	Subrmaniyan, R.; Ponnambalam, S.; Thirunavukarassu, T. Inter species variations in cultivable endophytic fungal diversity among the tropical seagrasses. Proc. Natl. Acad. Sci. India Sect. B Biol. Sci. 2016, 88, 849–857.	[64]
Penicillium dipodomyicola	Endophytic	Halophila ovalis	Leaves	Different sampling sites of Palk Bay, India	India	NG	Subrmaniyan, R.; Ponnambalam, S.; Thirunavukarassu, T. Inter species variations in cultivable endophytic fungal diversity among the tropical seagrasses. Proc. Natl. Acad. Sci. India Sect. B Biol. Sci. 2016, 88, 849–857.	[64]
Aspergillus fumigatus	Endophytic	Halophila ovalis	Leaves	Different sampling sites of Palk Bay, India	India	NG	Subrmaniyan, R.; Ponnambalam, S.; Thirunavukarassu, T. Inter species variations in cultivable endophytic fungal diversity among the tropical seagrasses. Proc. Natl. Acad. Sci. India Sect. B Biol. Sci. 2016, 88, 849–857.	[64]
Aspergillus fumigatus	Endophytic	Halophila beccarii	Leaves	Different sampling sites of Palk Bay, India	India	NG	Subrmaniyan, R.; Ponnambalam, S.; Thirunavukarassu, T. Inter species variations in cultivable endophytic fungal diversity among the tropical seagrasses. Proc. Natl. Acad. Sci. India Sect. B Biol. Sci. 2016, 88, 849–857.	[64]
Penicillium pinophilum	Endophytic	Halophila ovalis	Leaves	Different sampling sites of Palk Bay, India	India	NG	Subrmaniyan, R.; Ponnambalam, S.; Thirunavukarassu, T. Inter species variations in cultivable endophytic fungal diversity among the tropical seagrasses. Proc. Natl. Acad. Sci. India Sect. B Biol. Sci. 2016, 88, 849–857.	[64]
Penicillium sp.	Endophytic	Enhalus acoroides	NG	Hurun Bay, South Lampung, Indonesia	Indonesia	NG	Rina, D.Y.; Rozirwan, R.; Hendri, M. KARAKTERISTIK JAMUR ENDOFIT PADA LAMUN Enhalus acoroides DI TELUK HURUN LAMPUNG SELATAN. PhD thesis, Universitas Sriwijaya, Indonesia, 2018.	[190]
Culvularia sp.	Endophytic	Enhalus acoroides	NG	Hurun Bay, South Lampung, Indonesia	Indonesia	NG	Rina, D.Y.; Rozirwan, R.; Hendri, M. KARAKTERISTIK JAMUR ENDOFIT PADA LAMUN Enhalus acoroides DI TELUK HURUN LAMPUNG SELATAN. PhD thesis, Universitas Sriwijaya, Indonesia, 2018.	[190]
Fusarium sp.	Endophytic	Enhalus acoroides	NG	Hurun Bay, South Lampung, Indonesia	Indonesia	NG	Rina, D.Y.; Rozirwan, R.; Hendri, M. KARAKTERISTIK JAMUR ENDOFIT PADA LAMUN Enhalus acoroides DI TELUK HURUN LAMPUNG SELATAN. PhD thesis, Universitas Sriwijaya, Indonesia, 2018.	[190]
Nigrospora sp.	Endophytic	Enhalus acoroides	NG	Hurun Bay, South Lampung, Indonesia	Indonesia	NG	Rina, D.Y.; Rozirwan, R.; Hendri, M. KARAKTERISTIK JAMUR ENDOFIT PADA LAMUN Enhalus acoroides DI TELUK HURUN LAMPUNG SELATAN. PhD thesis, Universitas Sriwijaya, Indonesia, 2018.	[190]
Trichoderma sp.	Endophytic	Enhalus acoroides	NG	Hurun Bay, South Lampung, Indonesia	Indonesia	NG	Rina, D.Y.; Rozirwan, R.; Hendri, M. KARAKTERISTIK JAMUR ENDOFIT PADA LAMUN Enhalus acoroides DI TELUK HURUN LAMPUNG SELATAN. PhD thesis, Universitas Sriwijaya, Indonesia, 2018.	[190]
Aspergillus sp.	Endophytic	Enhalus acoroides	NG	Hurun Bay, South Lampung, Indonesia	Indonesia	NG	Rina, D.Y.; Rozirwan, R.; Hendri, M. KARAKTERISTIK JAMUR ENDOFIT PADA LAMUN Enhalus acoroides DI TELUK HURUN LAMPUNG SELATAN. PhD thesis, Universitas Sriwijaya, Indonesia, 2018.	[190]
Cladosporium sp.	Epiphytic	Zostera marina	Leaves	Westside Point in Bodega Bay, CA, USA	USA	38˚19’10.67"N, 123˚ 3’13.71"W	Ettinger, C.L.; Eisen, J.A. Fungi, bacteria and omycote opportunistically isolated from the seagrass, Zostera marina. PLoS ONE 2020, 15, e0236135.	[92]
Cladosporium sp.	Epiphytic	Zostera marina	Leaves	Westside Point in Bodega Bay, CA, USA	USA	38˚19’10.67"N, 123˚ 3’13.71"W	Ettinger, C.L.; Eisen, J.A. Fungi, bacteria and omycote opportunistically isolated from the seagrass, Zostera marina. PLoS ONE 2020, 15, e0236135.	[92]
Cladosporium sp.	Epiphytic	Zostera marina	Leaves	Westside Point in Bodega Bay, CA, USA	USA	38˚19’10.67"N, 123˚ 3’13.71"W	Ettinger, C.L.; Eisen, J.A. Fungi, bacteria and omycote opportunistically isolated from the seagrass, Zostera marina. PLoS ONE 2020, 15, e0236135.	[92]
Cladosporium sp.	Epiphytic	Zostera marina	Leaves	Westside Point in Bodega Bay, CA, USA	USA	38˚19’10.67"N, 123˚ 3’13.71"W	Ettinger, C.L.; Eisen, J.A. Fungi, bacteria and omycote opportunistically isolated from the seagrass, Zostera marina. PLoS ONE 2020, 15, e0236135.	[92]
Cladosporium sp.	Epiphytic	Zostera marina	Leaves	Westside Point in Bodega Bay, CA, USA	USA	38˚19’10.67"N, 123˚ 3’13.71"W	Ettinger, C.L.; Eisen, J.A. Fungi, bacteria and omycote opportunistically isolated from the seagrass, Zostera marina. PLoS ONE 2020, 15, e0236135.	[92]
Cladosporium sp.	Epiphytic	Zostera marina	Leaves	Westside Point in Bodega Bay, CA, USA	USA	38˚19’10.67"N, 123˚ 3’13.71"W	Ettinger, C.L.; Eisen, J.A. Fungi, bacteria and omycote opportunistically isolated from the seagrass, Zostera marina. PLoS ONE 2020, 15, e0236135.	[92]
Cladosporium sp.	Epiphytic	Zostera marina	Roots	Westside Point in Bodega Bay, CA, USA	USA	38˚19’10.67"N, 123˚ 3’13.71"W	Ettinger, C.L.; Eisen, J.A. Fungi, bacteria and omycote opportunistically isolated from the seagrass, Zostera marina. PLoS ONE 2020, 15, e0236135.	[92]
Cladosporium sp.	Epiphytic	Zostera marina	Roots	Westside Point in Bodega Bay, CA, USA	USA	38˚19’10.67"N, 123˚ 3’13.71"W	Ettinger, C.L.; Eisen, J.A. Fungi, bacteria and omycote opportunistically isolated from the seagrass, Zostera marina. PLoS ONE 2020, 15, e0236135.	[92]
Cladosporium sp.	Epiphytic	Zostera marina	Roots	Westside Point in Bodega Bay, CA, USA	USA	38˚19’10.67"N, 123˚ 3’13.71"W	Ettinger, C.L.; Eisen, J.A. Fungi, bacteria and omycote opportunistically isolated from the seagrass, Zostera marina. PLoS ONE 2020, 15, e0236135.	[92]
Ramularia sp.	Epiphytic	Zostera marina	Leaves	Westside Point in Bodega Bay, CA, USA	USA	38˚19’10.67"N, 123˚ 3’13.71"W	Ettinger, C.L.; Eisen, J.A. Fungi, bacteria and omycote opportunistically isolated from the seagrass, Zostera marina. PLoS ONE 2020, 15, e0236135.	[92]
Ramularia sp.	Epiphytic	Zostera marina	Leaves	Westside Point in Bodega Bay, CA, USA	USA	38˚19’10.67"N, 123˚ 3’13.71"W	Ettinger, C.L.; Eisen, J.A. Fungi, bacteria and omycote opportunistically isolated from the seagrass, Zostera marina. PLoS ONE 2020, 15, e0236135.	[92]
Ramularia sp.	Epiphytic	Zostera marina	Leaves	Westside Point in Bodega Bay, CA, USA	USA	38˚19’10.67"N, 123˚ 3’13.71"W	Ettinger, C.L.; Eisen, J.A. Fungi, bacteria and omycote opportunistically isolated from the seagrass, Zostera marina. PLoS ONE 2020, 15, e0236135.	[92]
Ramularia sp.	Epiphytic	Zostera marina	Leaves	Westside Point in Bodega Bay, CA, USA	USA	38˚19’10.67"N, 123˚ 3’13.71"W	Ettinger, C.L.; Eisen, J.A. Fungi, bacteria and omycote opportunistically isolated from the seagrass, Zostera marina. PLoS ONE 2020, 15, e0236135.	[92]
Ramularia sp.	Epiphytic	Zostera marina	Leaves	Westside Point in Bodega Bay, CA, USA	USA	38˚19’10.67"N, 123˚ 3’13.71"W	Ettinger, C.L.; Eisen, J.A. Fungi, bacteria and omycote opportunistically isolated from the seagrass, Zostera marina. PLoS ONE 2020, 15, e0236135.	[92]
Ramularia sp.	Epiphytic	Zostera marina	Rhizome	Westside Point in Bodega Bay, CA, USA	USA	38˚19’10.67"N, 123˚ 3’13.71"W	Ettinger, C.L.; Eisen, J.A. Fungi, bacteria and omycote opportunistically isolated from the seagrass, Zostera marina. PLoS ONE 2020, 15, e0236135.	[92]
Ramularia sp.	Epiphytic	Zostera marina	Rhizome	Westside Point in Bodega Bay, CA, USA	USA	38˚19’10.67"N, 123˚ 3’13.71"W	Ettinger, C.L.; Eisen, J.A. Fungi, bacteria and omycote opportunistically isolated from the seagrass, Zostera marina. PLoS ONE 2020, 15, e0236135.	[92]
Ramularia sp.	Epiphytic	Zostera marina	Roots	Westside Point in Bodega Bay, CA, USA	USA	38˚19’10.67"N, 123˚ 3’13.71"W	Ettinger, C.L.; Eisen, J.A. Fungi, bacteria and omycote opportunistically isolated from the seagrass, Zostera marina. PLoS ONE 2020, 15, e0236135.	[92]
Ramularia sp.	Epiphytic	Zostera marina	Roots	Westside Point in Bodega Bay, CA, USA	USA	38˚19’10.67"N, 123˚ 3’13.71"W	Ettinger, C.L.; Eisen, J.A. Fungi, bacteria and omycote opportunistically isolated from the seagrass, Zostera marina. PLoS ONE 2020, 15, e0236135.	[92]
Ramularia sp.	Epiphytic	Zostera marina	Roots	Westside Point in Bodega Bay, CA, USA	USA	38˚19’10.67"N, 123˚ 3’13.71"W	Ettinger, C.L.; Eisen, J.A. Fungi, bacteria and omycote opportunistically isolated from the seagrass, Zostera marina. PLoS ONE 2020, 15, e0236135.	[92]
Aureobasidium sp.	Epiphytic	Zostera marina	Leaves	Westside Point in Bodega Bay, CA, USA	USA	38˚19’10.67"N, 123˚ 3’13.71"W	Ettinger, C.L.; Eisen, J.A. Fungi, bacteria and omycote opportunistically isolated from the seagrass, Zostera marina. PLoS ONE 2020, 15, e0236135.	[92]
Pleosporales sp.	Epiphytic	Zostera marina	Leaves	Westside Point in Bodega Bay, CA, USA	USA	38˚19’10.67"N, 123˚ 3’13.71"W	Ettinger, C.L.; Eisen, J.A. Fungi, bacteria and omycote opportunistically isolated from the seagrass, Zostera marina. PLoS ONE 2020, 15, e0236135.	[92]
Pleosporales sp.	Epiphytic	Zostera marina	Leaves	Westside Point in Bodega Bay, CA, USA	USA	38˚19’10.67"N, 123˚ 3’13.71"W	Ettinger, C.L.; Eisen, J.A. Fungi, bacteria and omycote opportunistically isolated from the seagrass, Zostera marina. PLoS ONE 2020, 15, e0236135.	[92]
Pleosporales sp.	Epiphytic	Zostera marina	Leaves	Westside Point in Bodega Bay, CA, USA	USA	38˚19’10.67"N, 123˚ 3’13.71"W	Ettinger, C.L.; Eisen, J.A. Fungi, bacteria and omycote opportunistically isolated from the seagrass, Zostera marina. PLoS ONE 2020, 15, e0236135.	[92]
Pleosporales sp.	Epiphytic	Zostera marina	Leaves	Westside Point in Bodega Bay, CA, USA	USA	38˚19’10.67"N, 123˚ 3’13.71"W	Ettinger, C.L.; Eisen, J.A. Fungi, bacteria and omycote opportunistically isolated from the seagrass, Zostera marina. PLoS ONE 2020, 15, e0236135.	[92]
Pleosporales sp.	Epiphytic	Zostera marina	Leaves	Westside Point in Bodega Bay, CA, USA	USA	38˚19’10.67"N, 123˚ 3’13.71"W	Ettinger, C.L.; Eisen, J.A. Fungi, bacteria and omycote opportunistically isolated from the seagrass, Zostera marina. PLoS ONE 2020, 15, e0236135.	[92]
Pleosporales sp.	Epiphytic	Zostera marina	Roots	Westside Point in Bodega Bay, CA, USA	USA	38˚19’10.67"N, 123˚ 3’13.71"W	Ettinger, C.L.; Eisen, J.A. Fungi, bacteria and omycote opportunistically isolated from the seagrass, Zostera marina. PLoS ONE 2020, 15, e0236135.	[92]
Pleosporales sp.	Epiphytic	Zostera marina	Rhizomes	Westside Point in Bodega Bay, CA, USA	USA	38˚19’10.67"N, 123˚ 3’13.71"W	Ettinger, C.L.; Eisen, J.A. Fungi, bacteria and omycote opportunistically isolated from the seagrass, Zostera marina. PLoS ONE 2020, 15, e0236135.	[92]
Penicillium sp.	Epiphytic	Zostera marina	Leaves	Westside Point in Bodega Bay, CA, USA	USA	38˚19’10.67"N, 123˚ 3’13.71"W	Ettinger, C.L.; Eisen, J.A. Fungi, bacteria and omycote opportunistically isolated from the seagrass, Zostera marina. PLoS ONE 2020, 15, e0236135.	[92]
Penicillium sp.	Epiphytic	Zostera marina	Leaves	Westside Point in Bodega Bay, CA, USA	USA	38˚19’10.67"N, 123˚ 3’13.71"W	Ettinger, C.L.; Eisen, J.A. Fungi, bacteria and omycote opportunistically isolated from the seagrass, Zostera marina. PLoS ONE 2020, 15, e0236135.	[92]
Penicillium sp.	Epiphytic	Zostera marina	Leaves	Westside Point in Bodega Bay, CA, USA	USA	38˚19’10.67"N, 123˚ 3’13.71"W	Ettinger, C.L.; Eisen, J.A. Fungi, bacteria and omycote opportunistically isolated from the seagrass, Zostera marina. PLoS ONE 2020, 15, e0236135.	[92]
Penicillium sp.	Epiphytic	Zostera marina	Leaves	Westside Point in Bodega Bay, CA, USA	USA	38˚19’10.67"N, 123˚ 3’13.71"W	Ettinger, C.L.; Eisen, J.A. Fungi, bacteria and omycote opportunistically isolated from the seagrass, Zostera marina. PLoS ONE 2020, 15, e0236135.	[92]
Penicillium sp.	Epiphytic	Zostera marina	Leaves	Westside Point in Bodega Bay, CA, USA	USA	38˚19’10.67"N, 123˚ 3’13.71"W	Ettinger, C.L.; Eisen, J.A. Fungi, bacteria and omycote opportunistically isolated from the seagrass, Zostera marina. PLoS ONE 2020, 15, e0236135.	[92]
Penicillium sp.	Epiphytic	Zostera marina	Leaves	Westside Point in Bodega Bay, CA, USA	USA	38˚19’10.67"N, 123˚ 3’13.71"W	Ettinger, C.L.; Eisen, J.A. Fungi, bacteria and omycote opportunistically isolated from the seagrass, Zostera marina. PLoS ONE 2020, 15, e0236135.	[92]
Penicillium sp.	Epiphytic	Zostera marina	Leaves	Westside Point in Bodega Bay, CA, USA	USA	38˚19’10.67"N, 123˚ 3’13.71"W	Ettinger, C.L.; Eisen, J.A. Fungi, bacteria and omycote opportunistically isolated from the seagrass, Zostera marina. PLoS ONE 2020, 15, e0236135.	[92]
Penicillium sp.	Epiphytic	Zostera marina	Leaves	Westside Point in Bodega Bay, CA, USA	USA	38˚19’10.67"N, 123˚ 3’13.71"W	Ettinger, C.L.; Eisen, J.A. Fungi, bacteria and omycote opportunistically isolated from the seagrass, Zostera marina. PLoS ONE 2020, 15, e0236135.	[92]
Penicillium sp.	Epiphytic	Zostera marina	Leaves	Westside Point in Bodega Bay, CA, USA	USA	38˚19’10.67"N, 123˚ 3’13.71"W	Ettinger, C.L.; Eisen, J.A. Fungi, bacteria and omycote opportunistically isolated from the seagrass, Zostera marina. PLoS ONE 2020, 15, e0236135.	[92]
Penicillium sp.	Epiphytic	Zostera marina	Leaves	Westside Point in Bodega Bay, CA, USA	USA	38˚19’10.67"N, 123˚ 3’13.71"W	Ettinger, C.L.; Eisen, J.A. Fungi, bacteria and omycote opportunistically isolated from the seagrass, Zostera marina. PLoS ONE 2020, 15, e0236135.	[92]
Penicillium sp.	Epiphytic	Zostera marina	Leaves	Westside Point in Bodega Bay, CA, USA	USA	38˚19’10.67"N, 123˚ 3’13.71"W	Ettinger, C.L.; Eisen, J.A. Fungi, bacteria and omycote opportunistically isolated from the seagrass, Zostera marina. PLoS ONE 2020, 15, e0236135.	[92]
Penicillium sp.	Epiphytic	Zostera marina	Leaves	Westside Point in Bodega Bay, CA, USA	USA	38˚19’10.67"N, 123˚ 3’13.71"W	Ettinger, C.L.; Eisen, J.A. Fungi, bacteria and omycote opportunistically isolated from the seagrass, Zostera marina. PLoS ONE 2020, 15, e0236135.	[92]
Penicillium sp.	Epiphytic	Zostera marina	Leaves	Westside Point in Bodega Bay, CA, USA	USA	38˚19’10.67"N, 123˚ 3’13.71"W	Ettinger, C.L.; Eisen, J.A. Fungi, bacteria and omycote opportunistically isolated from the seagrass, Zostera marina. PLoS ONE 2020, 15, e0236135.	[92]
Penicillium sp.	Epiphytic	Zostera marina	Leaves	Westside Point in Bodega Bay, CA, USA	USA	38˚19’10.67"N, 123˚ 3’13.71"W	Ettinger, C.L.; Eisen, J.A. Fungi, bacteria and omycote opportunistically isolated from the seagrass, Zostera marina. PLoS ONE 2020, 15, e0236135.	[92]
Penicillium sp.	Epiphytic	Zostera marina	Leaves	Westside Point in Bodega Bay, CA, USA	USA	38˚19’10.67"N, 123˚ 3’13.71"W	Ettinger, C.L.; Eisen, J.A. Fungi, bacteria and omycote opportunistically isolated from the seagrass, Zostera marina. PLoS ONE 2020, 15, e0236135.	[92]
Penicillium sp.	Epiphytic	Zostera marina	Leaves	Westside Point in Bodega Bay, CA, USA	USA	38˚19’10.67"N, 123˚ 3’13.71"W	Ettinger, C.L.; Eisen, J.A. Fungi, bacteria and omycote opportunistically isolated from the seagrass, Zostera marina. PLoS ONE 2020, 15, e0236135.	[92]
Penicillium sp.	Epiphytic	Zostera marina	Leaves	Westside Point in Bodega Bay, CA, USA	USA	38˚19’10.67"N, 123˚ 3’13.71"W	Ettinger, C.L.; Eisen, J.A. Fungi, bacteria and omycote opportunistically isolated from the seagrass, Zostera marina. PLoS ONE 2020, 15, e0236135.	[92]
Penicillium sp.	Epiphytic	Zostera marina	Leaves	Westside Point in Bodega Bay, CA, USA	USA	38˚19’10.67"N, 123˚ 3’13.71"W	Ettinger, C.L.; Eisen, J.A. Fungi, bacteria and omycote opportunistically isolated from the seagrass, Zostera marina. PLoS ONE 2020, 15, e0236135.	[92]
Penicillium sp.	Epiphytic	Zostera marina	Leaves	Westside Point in Bodega Bay, CA, USA	USA	38˚19’10.67"N, 123˚ 3’13.71"W	Ettinger, C.L.; Eisen, J.A. Fungi, bacteria and omycote opportunistically isolated from the seagrass, Zostera marina. PLoS ONE 2020, 15, e0236135.	[92]
Penicillium sp.	Epiphytic	Zostera marina	Leaves	Westside Point in Bodega Bay, CA, USA	USA	38˚19’10.67"N, 123˚ 3’13.71"W	Ettinger, C.L.; Eisen, J.A. Fungi, bacteria and omycote opportunistically isolated from the seagrass, Zostera marina. PLoS ONE 2020, 15, e0236135.	[92]
Penicillium sp.	Epiphytic	Zostera marina	Leaves	Westside Point in Bodega Bay, CA, USA	USA	38˚19’10.67"N, 123˚ 3’13.71"W	Ettinger, C.L.; Eisen, J.A. Fungi, bacteria and omycote opportunistically isolated from the seagrass, Zostera marina. PLoS ONE 2020, 15, e0236135.	[92]
Penicillium sp.	Epiphytic	Zostera marina	Leaves	Westside Point in Bodega Bay, CA, USA	USA	38˚19’10.67"N, 123˚ 3’13.71"W	Ettinger, C.L.; Eisen, J.A. Fungi, bacteria and omycote opportunistically isolated from the seagrass, Zostera marina. PLoS ONE 2020, 15, e0236135.	[92]
Penicillium sp.	Epiphytic	Zostera marina	Leaves	Westside Point in Bodega Bay, CA, USA	USA	38˚19’10.67"N, 123˚ 3’13.71"W	Ettinger, C.L.; Eisen, J.A. Fungi, bacteria and omycote opportunistically isolated from the seagrass, Zostera marina. PLoS ONE 2020, 15, e0236135.	[92]
Penicillium sp.	Epiphytic	Zostera marina	Leaves	Westside Point in Bodega Bay, CA, USA	USA	38˚19’10.67"N, 123˚ 3’13.71"W	Ettinger, C.L.; Eisen, J.A. Fungi, bacteria and omycote opportunistically isolated from the seagrass, Zostera marina. PLoS ONE 2020, 15, e0236135.	[92]
Penicillium sp.	Epiphytic	Zostera marina	Leaves	Westside Point in Bodega Bay, CA, USA	USA	38˚19’10.67"N, 123˚ 3’13.71"W	Ettinger, C.L.; Eisen, J.A. Fungi, bacteria and omycote opportunistically isolated from the seagrass, Zostera marina. PLoS ONE 2020, 15, e0236135.	[92]
Penicillium sp.	Epiphytic	Zostera marina	Leaves	Westside Point in Bodega Bay, CA, USA	USA	38˚19’10.67"N, 123˚ 3’13.71"W	Ettinger, C.L.; Eisen, J.A. Fungi, bacteria and omycote opportunistically isolated from the seagrass, Zostera marina. PLoS ONE 2020, 15, e0236135.	[92]
Penicillium sp.	Epiphytic	Zostera marina	Leaves	Westside Point in Bodega Bay, CA, USA	USA	38˚19’10.67"N, 123˚ 3’13.71"W	Ettinger, C.L.; Eisen, J.A. Fungi, bacteria and omycote opportunistically isolated from the seagrass, Zostera marina. PLoS ONE 2020, 15, e0236135.	[92]
Penicillium sp.	Epiphytic	Zostera marina	Rhizome	Westside Point in Bodega Bay, CA, USA	USA	38˚19’10.67"N, 123˚ 3’13.71"W	Ettinger, C.L.; Eisen, J.A. Fungi, bacteria and omycote opportunistically isolated from the seagrass, Zostera marina. PLoS ONE 2020, 15, e0236135.	[92]
Penicillium sp.	Epiphytic	Zostera marina	Rhizome	Westside Point in Bodega Bay, CA, USA	USA	38˚19’10.67"N, 123˚ 3’13.71"W	Ettinger, C.L.; Eisen, J.A. Fungi, bacteria and omycote opportunistically isolated from the seagrass, Zostera marina. PLoS ONE 2020, 15, e0236135.	[92]
Penicillium sp.	Epiphytic	Zostera marina	Rhizome	Westside Point in Bodega Bay, CA, USA	USA	38˚19’10.67"N, 123˚ 3’13.71"W	Ettinger, C.L.; Eisen, J.A. Fungi, bacteria and omycote opportunistically isolated from the seagrass, Zostera marina. PLoS ONE 2020, 15, e0236135.	[92]
Penicillium sp.	Epiphytic	Zostera marina	Rhizome	Westside Point in Bodega Bay, CA, USA	USA	38˚19’10.67"N, 123˚ 3’13.71"W	Ettinger, C.L.; Eisen, J.A. Fungi, bacteria and omycote opportunistically isolated from the seagrass, Zostera marina. PLoS ONE 2020, 15, e0236135.	[92]
Penicillium sp.	Epiphytic	Zostera marina	Rhizome	Westside Point in Bodega Bay, CA, USA	USA	38˚19’10.67"N, 123˚ 3’13.71"W	Ettinger, C.L.; Eisen, J.A. Fungi, bacteria and omycote opportunistically isolated from the seagrass, Zostera marina. PLoS ONE 2020, 15, e0236135.	[92]
Penicillium sp.	Epiphytic	Zostera marina	Rhizome	Westside Point in Bodega Bay, CA, USA	USA	38˚19’10.67"N, 123˚ 3’13.71"W	Ettinger, C.L.; Eisen, J.A. Fungi, bacteria and omycote opportunistically isolated from the seagrass, Zostera marina. PLoS ONE 2020, 15, e0236135.	[92]
Penicillium sp.	Epiphytic	Zostera marina	Rhizome	Westside Point in Bodega Bay, CA, USA	USA	38˚19’10.67"N, 123˚ 3’13.71"W	Ettinger, C.L.; Eisen, J.A. Fungi, bacteria and omycote opportunistically isolated from the seagrass, Zostera marina. PLoS ONE 2020, 15, e0236135.	[92]
Penicillium sp.	Epiphytic	Zostera marina	Rhizome	Westside Point in Bodega Bay, CA, USA	USA	38˚19’10.67"N, 123˚ 3’13.71"W	Ettinger, C.L.; Eisen, J.A. Fungi, bacteria and omycote opportunistically isolated from the seagrass, Zostera marina. PLoS ONE 2020, 15, e0236135.	[92]
Penicillium sp.	Epiphytic	Zostera marina	Rhizome	Westside Point in Bodega Bay, CA, USA	USA	38˚19’10.67"N, 123˚ 3’13.71"W	Ettinger, C.L.; Eisen, J.A. Fungi, bacteria and omycote opportunistically isolated from the seagrass, Zostera marina. PLoS ONE 2020, 15, e0236135.	[92]
Penicillium sp.	Epiphytic	Zostera marina	Rhizome	Westside Point in Bodega Bay, CA, USA	USA	38˚19’10.67"N, 123˚ 3’13.71"W	Ettinger, C.L.; Eisen, J.A. Fungi, bacteria and omycote opportunistically isolated from the seagrass, Zostera marina. PLoS ONE 2020, 15, e0236135.	[92]
Penicillium sp.	Epiphytic	Zostera marina	Rhizome	Westside Point in Bodega Bay, CA, USA	USA	38˚19’10.67"N, 123˚ 3’13.71"W	Ettinger, C.L.; Eisen, J.A. Fungi, bacteria and omycote opportunistically isolated from the seagrass, Zostera marina. PLoS ONE 2020, 15, e0236135.	[92]
Penicillium sp.	Epiphytic	Zostera marina	Rhizome	Westside Point in Bodega Bay, CA, USA	USA	38˚19’10.67"N, 123˚ 3’13.71"W	Ettinger, C.L.; Eisen, J.A. Fungi, bacteria and omycote opportunistically isolated from the seagrass, Zostera marina. PLoS ONE 2020, 15, e0236135.	[92]
Penicillium sp.	Epiphytic	Zostera marina	Roots	Westside Point in Bodega Bay, CA, USA	USA	38˚19’10.67"N, 123˚ 3’13.71"W	Ettinger, C.L.; Eisen, J.A. Fungi, bacteria and omycote opportunistically isolated from the seagrass, Zostera marina. PLoS ONE 2020, 15, e0236135.	[92]
Penicillium sp.	Epiphytic	Zostera marina	Roots	Westside Point in Bodega Bay, CA, USA	USA	38˚19’10.67"N, 123˚ 3’13.71"W	Ettinger, C.L.; Eisen, J.A. Fungi, bacteria and omycote opportunistically isolated from the seagrass, Zostera marina. PLoS ONE 2020, 15, e0236135.	[92]
Penicillium sp.	Epiphytic	Zostera marina	Roots	Westside Point in Bodega Bay, CA, USA	USA	38˚19’10.67"N, 123˚ 3’13.71"W	Ettinger, C.L.; Eisen, J.A. Fungi, bacteria and omycote opportunistically isolated from the seagrass, Zostera marina. PLoS ONE 2020, 15, e0236135.	[92]
Penicillium sp.	Epiphytic	Zostera marina	Roots	Westside Point in Bodega Bay, CA, USA	USA	38˚19’10.67"N, 123˚ 3’13.71"W	Ettinger, C.L.; Eisen, J.A. Fungi, bacteria and omycote opportunistically isolated from the seagrass, Zostera marina. PLoS ONE 2020, 15, e0236135.	[92]
Penicillium sp.	Epiphytic	Zostera marina	Roots	Westside Point in Bodega Bay, CA, USA	USA	38˚19’10.67"N, 123˚ 3’13.71"W	Ettinger, C.L.; Eisen, J.A. Fungi, bacteria and omycote opportunistically isolated from the seagrass, Zostera marina. PLoS ONE 2020, 15, e0236135.	[92]
Penicillium sp.	Epiphytic	Zostera marina	Roots	Westside Point in Bodega Bay, CA, USA	USA	38˚19’10.67"N, 123˚ 3’13.71"W	Ettinger, C.L.; Eisen, J.A. Fungi, bacteria and omycote opportunistically isolated from the seagrass, Zostera marina. PLoS ONE 2020, 15, e0236135.	[92]
Penicillium sp.	Epiphytic	Zostera marina	Roots	Westside Point in Bodega Bay, CA, USA	USA	38˚19’10.67"N, 123˚ 3’13.71"W	Ettinger, C.L.; Eisen, J.A. Fungi, bacteria and omycote opportunistically isolated from the seagrass, Zostera marina. PLoS ONE 2020, 15, e0236135.	[92]
Penicillium sp.	Epiphytic	Zostera marina	Roots	Westside Point in Bodega Bay, CA, USA	USA	38˚19’10.67"N, 123˚ 3’13.71"W	Ettinger, C.L.; Eisen, J.A. Fungi, bacteria and omycote opportunistically isolated from the seagrass, Zostera marina. PLoS ONE 2020, 15, e0236135.	[92]
Rhodotorula sp	Epiphytic	Zostera marina	Rhizomes	Westside Point in Bodega Bay, CA, USA	USA	38˚19’10.67"N, 123˚ 3’13.71"W	Ettinger, C.L.; Eisen, J.A. Fungi, bacteria and omycote opportunistically isolated from the seagrass, Zostera marina. PLoS ONE 2020, 15, e0236135.	[92]
Colletotrichum sp.	Epiphytic	Zostera marina	Leaves	Westside Point in Bodega Bay, CA, USA	USA	38˚19’10.67"N, 123˚ 3’13.71"W	Ettinger, C.L.; Eisen, J.A. Fungi, bacteria and omycote opportunistically isolated from the seagrass, Zostera marina. PLoS ONE 2020, 15, e0236135.	[92]
Colletotrichum sp.	Epiphytic	Zostera marina	Rhizomes	Westside Point in Bodega Bay, CA, USA	USA	38˚19’10.67"N, 123˚ 3’13.71"W	Ettinger, C.L.; Eisen, J.A. Fungi, bacteria and omycote opportunistically isolated from the seagrass, Zostera marina. PLoS ONE 2020, 15, e0236135.	[92]
Colletotrichum sp.	Epiphytic	Zostera marina	Rhizomes	Westside Point in Bodega Bay, CA, USA	USA	38˚19’10.67"N, 123˚ 3’13.71"W	Ettinger, C.L.; Eisen, J.A. Fungi, bacteria and omycote opportunistically isolated from the seagrass, Zostera marina. PLoS ONE 2020, 15, e0236135.	[92]
Colletotrichum sp.	Epiphytic	Zostera marina	Rhizomes	Westside Point in Bodega Bay, CA, USA	USA	38˚19’10.67"N, 123˚ 3’13.71"W	Ettinger, C.L.; Eisen, J.A. Fungi, bacteria and omycote opportunistically isolated from the seagrass, Zostera marina. PLoS ONE 2020, 15, e0236135.	[92]
Acrostalagmus sp.	Epiphytic	Zostera marina	Leaves	Westside Point in Bodega Bay, CA, USA	USA	38˚19’10.67"N, 123˚ 3’13.71"W	Ettinger, C.L.; Eisen, J.A. Fungi, bacteria and omycote opportunistically isolated from the seagrass, Zostera marina. PLoS ONE 2020, 15, e0236135.	[92]
Emericellopsis sp.	Epiphytic	Zostera marina	Rhizomes	Westside Point in Bodega Bay, CA, USA	USA	38˚19’10.67"N, 123˚ 3’13.71"W	Ettinger, C.L.; Eisen, J.A. Fungi, bacteria and omycote opportunistically isolated from the seagrass, Zostera marina. PLoS ONE 2020, 15, e0236135.	[92]
Hypocreales sp.	Epiphytic	Zostera marina	Leaves	Westside Point in Bodega Bay, CA, USA	USA	38˚19’10.67"N, 123˚ 3’13.71"W	Ettinger, C.L.; Eisen, J.A. Fungi, bacteria and omycote opportunistically isolated from the seagrass, Zostera marina. PLoS ONE 2020, 15, e0236135.	[92]
Hypocreales sp.	Epiphytic	Zostera marina	Leaves	Westside Point in Bodega Bay, CA, USA	USA	38˚19’10.67"N, 123˚ 3’13.71"W	Ettinger, C.L.; Eisen, J.A. Fungi, bacteria and omycote opportunistically isolated from the seagrass, Zostera marina. PLoS ONE 2020, 15, e0236135.	[92]
Hypocreales sp.	Epiphytic	Zostera marina	Root	Westside Point in Bodega Bay, CA, USA	USA	38˚19’10.67"N, 123˚ 3’13.71"W	Ettinger, C.L.; Eisen, J.A. Fungi, bacteria and omycote opportunistically isolated from the seagrass, Zostera marina. PLoS ONE 2020, 15, e0236135.	[92]
Sarocladium sp.	Epiphytic	Zostera marina	Rhizomes	Westside Point in Bodega Bay, CA, USA	USA	38˚19’10.67"N, 123˚ 3’13.71"W	Ettinger, C.L.; Eisen, J.A. Fungi, bacteria and omycote opportunistically isolated from the seagrass, Zostera marina. PLoS ONE 2020, 15, e0236135.	[92]
Trichoderma sp.	Epiphytic	Zostera marina	Leaves	Westside Point in Bodega Bay, CA, USA	USA	38˚19’10.67"N, 123˚ 3’13.71"W	Ettinger, C.L.; Eisen, J.A. Fungi, bacteria and omycote opportunistically isolated from the seagrass, Zostera marina. PLoS ONE 2020, 15, e0236135.	[92]
Naganishia sp.	Epiphytic	Zostera marina	Leaves	Westside Point in Bodega Bay, CA, USA	USA	38˚19’10.67"N, 123˚ 3’13.71"W	Ettinger, C.L.; Eisen, J.A. Fungi, bacteria and omycote opportunistically isolated from the seagrass, Zostera marina. PLoS ONE 2020, 15, e0236135.	[92]
Pseudozyma sp.	Epiphytic	Zostera marina	Rhizomes	Westside Point in Bodega Bay, CA, USA	USA	38˚19’10.67"N, 123˚ 3’13.71"W	Ettinger, C.L.; Eisen, J.A. Fungi, bacteria and omycote opportunistically isolated from the seagrass, Zostera marina. PLoS ONE 2020, 15, e0236135.	[92]
Pseudozyma sp.	Epiphytic	Zostera marina	Rhizomes	Westside Point in Bodega Bay, CA, USA	USA	38˚19’10.67"N, 123˚ 3’13.71"W	Ettinger, C.L.; Eisen, J.A. Fungi, bacteria and omycote opportunistically isolated from the seagrass, Zostera marina. PLoS ONE 2020, 15, e0236135.	[92]
Absidia cylindrospora	Epiphytic	Zostera marina	Leaves	Westside Point in Bodega Bay, CA, USA	USA	38˚19’10.67"N, 123˚ 3’13.71"W	Ettinger, C.L.; Eisen, J.A. Fungi, bacteria and omycote opportunistically isolated from the seagrass, Zostera marina. PLoS ONE 2020, 15, e0236135.	[92]
One fungus from surface sterilized segments ( BUT NOT specified)	Endophytic	Zostera marina		Westside Point in Bodega Bay, CA, USA	USA	38˚19’10.67"N, 123˚ 3’13.71"W	Ettinger, C.L.; Eisen, J.A. Fungi, bacteria and omycote opportunistically isolated from the seagrass, Zostera marina. PLoS ONE 2020, 15, e0236135.	[92]
Mucor sp.	Endophytic	Zostera marina	Leaves	False Bay Biological Preserve, San Juan Island, Washington, USA	USA	NG	Looney-Patterson K (2021) Diversity of Fungal Endophytes from Zostera marina Eelgrass in False Bay Biological Preserve. unpublished	[191]
Cladosporium sp.	Endophytic	Zostera marina	Leaves	False Bay Biological Preserve, San Juan Island, Washington, USA	USA	NG	Looney-Patterson K (2021) Diversity of Fungal Endophytes from Zostera marina Eelgrass in False Bay Biological Preserve. unpublished	[191]
Alternaria sp.	Endophytic	Cymodocea sp. 2 (CY)	Rhizomes	Mallipattinam, Keezhakkarai and Mandapam along the eastern coast ofTamilnadu state, southern India	India	NG	Venkatachalam, A.; Thirunavukkarasu, N.; Suryanarayanan, T.S. Distribution and diversity of endophytes in seagrasses. Fungal Ecol. 2015, 13, 60–65.	[68]
Aphanocladium sp.	Endophytic	Thalassia sp. 1 (TH)	Rhizomes	Mallipattinam, Keezhakkarai and Mandapam along the eastern coast ofTamilnadu state, southern India	India	NG	Venkatachalam, A.; Thirunavukkarasu, N.; Suryanarayanan, T.S. Distribution and diversity of endophytes in seagrasses. Fungal Ecol. 2015, 13, 60–65.	[68]
Aspergillus niger	Endophytic	Cymodocea serrulata	Rhizomes	Mallipattinam, Keezhakkarai and Mandapam along the eastern coast ofTamilnadu state, southern India	India	NG	Venkatachalam, A.; Thirunavukkarasu, N.; Suryanarayanan, T.S. Distribution and diversity of endophytes in seagrasses. Fungal Ecol. 2015, 13, 60–65.	[68]
Aspergillus niger	Endophytic	Halodule uninervis	Leaves	Mallipattinam, Keezhakkarai and Mandapam along the eastern coast ofTamilnadu state, southern India	India	NG	Venkatachalam, A.; Thirunavukkarasu, N.; Suryanarayanan, T.S. Distribution and diversity of endophytes in seagrasses. Fungal Ecol. 2015, 13, 60–65.	[68]
Aspergillus niger	Endophytic	Thalassia sp. 2	Rhizomes	Mallipattinam, Keezhakkarai and Mandapam along the eastern coast ofTamilnadu state, southern India	India	NG	Venkatachalam, A.; Thirunavukkarasu, N.; Suryanarayanan, T.S. Distribution and diversity of endophytes in seagrasses. Fungal Ecol. 2015, 13, 60–65.	[68]
Aspergillus niger	Endophytic	Enhalus acoroides	Leaves	Mallipattinam, Keezhakkarai and Mandapam along the eastern coast ofTamilnadu state, southern India	India	NG	Venkatachalam, A.; Thirunavukkarasu, N.; Suryanarayanan, T.S. Distribution and diversity of endophytes in seagrasses. Fungal Ecol. 2015, 13, 60–65.	[68]
Aspergillus sp. 2	Endophytic	Halodule sp.	Leaves	Mallipattinam, Keezhakkarai and Mandapam along the eastern coast ofTamilnadu state, southern India	India	NG	Venkatachalam, A.; Thirunavukkarasu, N.; Suryanarayanan, T.S. Distribution and diversity of endophytes in seagrasses. Fungal Ecol. 2015, 13, 60–65.	[68]
Aspergillus sp. 2	Endophytic	Thalassia sp. 1	Rhizomes	Mallipattinam, Keezhakkarai and Mandapam along the eastern coast ofTamilnadu state, southern India	India	NG	Venkatachalam, A.; Thirunavukkarasu, N.; Suryanarayanan, T.S. Distribution and diversity of endophytes in seagrasses. Fungal Ecol. 2015, 13, 60–65.	[68]
Aspergillus sp. 2	Endophytic	Enhalus acoroides	Leaves	Mallipattinam, Keezhakkarai and Mandapam along the eastern coast ofTamilnadu state, southern India	India	NG	Venkatachalam, A.; Thirunavukkarasu, N.; Suryanarayanan, T.S. Distribution and diversity of endophytes in seagrasses. Fungal Ecol. 2015, 13, 60–65.	[68]
Aspergillus sp. 4	Endophytic	Cymodoceasp. 2 (CY)	Rhizomes	Mallipattinam, Keezhakkarai and Mandapam along the eastern coast ofTamilnadu state, southern India	India	NG	Venkatachalam, A.; Thirunavukkarasu, N.; Suryanarayanan, T.S. Distribution and diversity of endophytes in seagrasses. Fungal Ecol. 2015, 13, 60–65.	[68]
Aspergillus sp. 5	Endophytic	Halodulesp. (HL)	Rhizomes	Mallipattinam, Keezhakkarai and Mandapam along the eastern coast ofTamilnadu state, southern India	India	NG	Venkatachalam, A.; Thirunavukkarasu, N.; Suryanarayanan, T.S. Distribution and diversity of endophytes in seagrasses. Fungal Ecol. 2015, 13, 60–65.	[68]
Aspergillus sp. 12	Endophytic	Syringodiumsp. 1 (SR)	Leaves	Mallipattinam, Keezhakkarai and Mandapam along the eastern coast ofTamilnadu state, southern India	India	NG	Venkatachalam, A.; Thirunavukkarasu, N.; Suryanarayanan, T.S. Distribution and diversity of endophytes in seagrasses. Fungal Ecol. 2015, 13, 60–65.	[68]
Aspergillus terreus	Endophytic	Cymodocea serrulata(CS)	Rhizomes	Mallipattinam, Keezhakkarai and Mandapam along the eastern coast ofTamilnadu state, southern India	India	NG	Venkatachalam, A.; Thirunavukkarasu, N.; Suryanarayanan, T.S. Distribution and diversity of endophytes in seagrasses. Fungal Ecol. 2015, 13, 60–65.	[68]
Aspergillus terreus	Endophytic	Cymodoceasp. 1 (CM)	Leaves, Rhizomes	Mallipattinam, Keezhakkarai and Mandapam along the eastern coast ofTamilnadu state, southern India	India	NG	Venkatachalam, A.; Thirunavukkarasu, N.; Suryanarayanan, T.S. Distribution and diversity of endophytes in seagrasses. Fungal Ecol. 2015, 13, 60–65.	[68]
Aspergillus terreus	Endophytic	Cymodoceasp. 2 (CY)	Leaves, Rhizomes	Mallipattinam, Keezhakkarai and Mandapam along the eastern coast ofTamilnadu state, southern India	India	NG	Venkatachalam, A.; Thirunavukkarasu, N.; Suryanarayanan, T.S. Distribution and diversity of endophytes in seagrasses. Fungal Ecol. 2015, 13, 60–65.	[68]
Aspergillus terreus	Endophytic	Halodule beaudettei(HW)	Rhizomes	Mallipattinam, Keezhakkarai and Mandapam along the eastern coast ofTamilnadu state, southern India	India	NG	Venkatachalam, A.; Thirunavukkarasu, N.; Suryanarayanan, T.S. Distribution and diversity of endophytes in seagrasses. Fungal Ecol. 2015, 13, 60–65.	[68]
Aspergillus terreus	Endophytic	Halodulesp. (HL)	Leaves, Rhizomes	Mallipattinam, Keezhakkarai and Mandapam along the eastern coast ofTamilnadu state, southern India	India	NG	Venkatachalam, A.; Thirunavukkarasu, N.; Suryanarayanan, T.S. Distribution and diversity of endophytes in seagrasses. Fungal Ecol. 2015, 13, 60–65.	[68]
Aspergillus terreus	Endophytic	Halodule uninervis(HN)	Leaves, Rhizomes	Mallipattinam, Keezhakkarai and Mandapam along the eastern coast ofTamilnadu state, southern India	India	NG	Venkatachalam, A.; Thirunavukkarasu, N.; Suryanarayanan, T.S. Distribution and diversity of endophytes in seagrasses. Fungal Ecol. 2015, 13, 60–65.	[68]
Aspergillus terreus	Endophytic	Syringodiumsp. 1 (SR)	Leaves	Mallipattinam, Keezhakkarai and Mandapam along the eastern coast ofTamilnadu state, southern India	India	NG	Venkatachalam, A.; Thirunavukkarasu, N.; Suryanarayanan, T.S. Distribution and diversity of endophytes in seagrasses. Fungal Ecol. 2015, 13, 60–65.	[68]
Aspergillus terreus	Endophytic	Enhalus acoroides(EA)	Leaves, Rhizomes	Mallipattinam, Keezhakkarai and Mandapam along the eastern coast ofTamilnadu state, southern India	India	NG	Venkatachalam, A.; Thirunavukkarasu, N.; Suryanarayanan, T.S. Distribution and diversity of endophytes in seagrasses. Fungal Ecol. 2015, 13, 60–65.	[68]
Aspergillus terreus	Endophytic	Thalassiasp. 2 (TA)	Rhizome	Mallipattinam, Keezhakkarai and Mandapam along the eastern coast ofTamilnadu state, southern India	India	NG	Venkatachalam, A.; Thirunavukkarasu, N.; Suryanarayanan, T.S. Distribution and diversity of endophytes in seagrasses. Fungal Ecol. 2015, 13, 60–65.	[68]
Chaetomium sp. 4	Endophytic	Halodulesp. (HL)	Leaves	Mallipattinam, Keezhakkarai and Mandapam along the eastern coast ofTamilnadu state, southern India	India	NG	Venkatachalam, A.; Thirunavukkarasu, N.; Suryanarayanan, T.S. Distribution and diversity of endophytes in seagrasses. Fungal Ecol. 2015, 13, 60–65.	[68]
Chaetomium sp. 5	Endophytic	Cymodocea serrulata(CS)	Rhizomes	Mallipattinam, Keezhakkarai and Mandapam along the eastern coast ofTamilnadu state, southern India	India	NG	Venkatachalam, A.; Thirunavukkarasu, N.; Suryanarayanan, T.S. Distribution and diversity of endophytes in seagrasses. Fungal Ecol. 2015, 13, 60–65.	[68]
Cladosporium sp. 1	Endophytic	Cymodocea serrulata(CS)	Rhizome	Mallipattinam, Keezhakkarai and Mandapam along the eastern coast ofTamilnadu state, southern India	India	NG	Venkatachalam, A.; Thirunavukkarasu, N.; Suryanarayanan, T.S. Distribution and diversity of endophytes in seagrasses. Fungal Ecol. 2015, 13, 60–65.	[68]
Cladosporium sp. 1	Endophytic	Cymodocea sp. 1 (CM)	Leaves	Mallipattinam, Keezhakkarai and Mandapam along the eastern coast ofTamilnadu state, southern India	India	NG	Venkatachalam, A.; Thirunavukkarasu, N.; Suryanarayanan, T.S. Distribution and diversity of endophytes in seagrasses. Fungal Ecol. 2015, 13, 60–65.	[68]
Cladosporium sp. 1	Endophytic	Cymodocea sp. 2 (CY)	Leaves	Mallipattinam, Keezhakkarai and Mandapam along the eastern coast ofTamilnadu state, southern India	India	NG	Venkatachalam, A.; Thirunavukkarasu, N.; Suryanarayanan, T.S. Distribution and diversity of endophytes in seagrasses. Fungal Ecol. 2015, 13, 60–65.	[68]
Cladosporium sp. 1	Endophytic	Halodule sp. (HL)	Leaves	Mallipattinam, Keezhakkarai and Mandapam along the eastern coast ofTamilnadu state, southern India	India	NG	Venkatachalam, A.; Thirunavukkarasu, N.; Suryanarayanan, T.S. Distribution and diversity of endophytes in seagrasses. Fungal Ecol. 2015, 13, 60–65.	[68]
Cladosporium sp. 1	Endophytic	Syringodium sp. 1 (SR)	Rhizome	Mallipattinam, Keezhakkarai and Mandapam along the eastern coast ofTamilnadu state, southern India	India	NG	Venkatachalam, A.; Thirunavukkarasu, N.; Suryanarayanan, T.S. Distribution and diversity of endophytes in seagrasses. Fungal Ecol. 2015, 13, 60–65.	[68]
Cladosporium sp. 1	Endophytic	Thalassia sp. 1 (TH)	Rhizome	Mallipattinam, Keezhakkarai and Mandapam along the eastern coast ofTamilnadu state, southern India	India	NG	Venkatachalam, A.; Thirunavukkarasu, N.; Suryanarayanan, T.S. Distribution and diversity of endophytes in seagrasses. Fungal Ecol. 2015, 13, 60–65.	[68]
Cladosporium sp. 2	Endophytic	Thalassia sp. 1 (TH)	Rhizome	Mallipattinam, Keezhakkarai and Mandapam along the eastern coast ofTamilnadu state, southern India	India	NG	Venkatachalam, A.; Thirunavukkarasu, N.; Suryanarayanan, T.S. Distribution and diversity of endophytes in seagrasses. Fungal Ecol. 2015, 13, 60–65.	[68]
Coelomycete form 1	Endophytic	Syringodium sp. 1 (SR)	Rhizome	Mallipattinam, Keezhakkarai and Mandapam along the eastern coast ofTamilnadu state, southern India	India	NG	Venkatachalam, A.; Thirunavukkarasu, N.; Suryanarayanan, T.S. Distribution and diversity of endophytes in seagrasses. Fungal Ecol. 2015, 13, 60–65.	[68]
Colletotrichum sp. 5	Endophytic	Thalassiasp. 2 (TA)	Rhizome	Mallipattinam, Keezhakkarai and Mandapam along the eastern coast ofTamilnadu state, southern India	India	NG	Venkatachalam, A.; Thirunavukkarasu, N.; Suryanarayanan, T.S. Distribution and diversity of endophytes in seagrasses. Fungal Ecol. 2015, 13, 60–65.	[68]
Curvularia sp. 1	Endophytic	Cymodocea sp. 1 (CM)	Rhizome	Mallipattinam, Keezhakkarai and Mandapam along the eastern coast ofTamilnadu state, southern India	India	NG	Venkatachalam, A.; Thirunavukkarasu, N.; Suryanarayanan, T.S. Distribution and diversity of endophytes in seagrasses. Fungal Ecol. 2015, 13, 60–65.	[68]
Curvularia sp. 1	Endophytic	Enhalus acoroides(EA)	Rhizome	Mallipattinam, Keezhakkarai and Mandapam along the eastern coast ofTamilnadu state, southern India	India	NG	Venkatachalam, A.; Thirunavukkarasu, N.; Suryanarayanan, T.S. Distribution and diversity of endophytes in seagrasses. Fungal Ecol. 2015, 13, 60–65.	[68]
Curvularia sp. 3	Endophytic	Cymodocea serrulata(CS)	Rhizome	Mallipattinam, Keezhakkarai and Mandapam along the eastern coast ofTamilnadu state, southern India	India	NG	Venkatachalam, A.; Thirunavukkarasu, N.; Suryanarayanan, T.S. Distribution and diversity of endophytes in seagrasses. Fungal Ecol. 2015, 13, 60–65.	[68]
Curvularia tuberculata	Endophytic	Thalassiasp. 1 (TH)	Rhizome	Mallipattinam, Keezhakkarai and Mandapam along the eastern coast ofTamilnadu state, southern India	India	NG	Venkatachalam, A.; Thirunavukkarasu, N.; Suryanarayanan, T.S. Distribution and diversity of endophytes in seagrasses. Fungal Ecol. 2015, 13, 60–65.	[68]
Fusarium sp. 2	Endophytic	Cymodocea sp. 1 (CM)	Leaves, Rhizomes	Mallipattinam, Keezhakkarai and Mandapam along the eastern coast ofTamilnadu state, southern India	India	NG	Venkatachalam, A.; Thirunavukkarasu, N.; Suryanarayanan, T.S. Distribution and diversity of endophytes in seagrasses. Fungal Ecol. 2015, 13, 60–65.	[68]
Fusarium sp. 4	Endophytic	Cymodocea sp. 2 (CY)	Rhizome	Mallipattinam, Keezhakkarai and Mandapam along the eastern coast ofTamilnadu state, southern India	India	NG	Venkatachalam, A.; Thirunavukkarasu, N.; Suryanarayanan, T.S. Distribution and diversity of endophytes in seagrasses. Fungal Ecol. 2015, 13, 60–65.	[68]
Fusarium sp. 7	Endophytic			Mallipattinam, Keezhakkarai and Mandapam along the eastern coast ofTamilnadu state, southern India	India	NG	Venkatachalam, A.; Thirunavukkarasu, N.; Suryanarayanan, T.S. Distribution and diversity of endophytes in seagrasses. Fungal Ecol. 2015, 13, 60–65.	[68]
Nigrospora sp.	Endophytic	Halodule uninervis(HN)	Rhizome	Mallipattinam, Keezhakkarai and Mandapam along the eastern coast ofTamilnadu state, southern India	India	NG	Venkatachalam, A.; Thirunavukkarasu, N.; Suryanarayanan, T.S. Distribution and diversity of endophytes in seagrasses. Fungal Ecol. 2015, 13, 60–65.	[68]
Paecilomyces sp. 1	Endophytic	Cymodocea sp. 1 (CM)	Rhizome	Mallipattinam, Keezhakkarai and Mandapam along the eastern coast ofTamilnadu state, southern India	India	NG	Venkatachalam, A.; Thirunavukkarasu, N.; Suryanarayanan, T.S. Distribution and diversity of endophytes in seagrasses. Fungal Ecol. 2015, 13, 60–65.	[68]
Paecilomyces sp. 1	Endophytic	Cymodocea sp. 2 (CY)	Rhizome	Mallipattinam, Keezhakkarai and Mandapam along the eastern coast ofTamilnadu state, southern India	India	NG	Venkatachalam, A.; Thirunavukkarasu, N.; Suryanarayanan, T.S. Distribution and diversity of endophytes in seagrasses. Fungal Ecol. 2015, 13, 60–65.	[68]
Paecilomyces sp. 1	Endophytic	Halodule beaudettei(HW)	Rhizome, leaves	Mallipattinam, Keezhakkarai and Mandapam along the eastern coast ofTamilnadu state, southern India	India	NG	Venkatachalam, A.; Thirunavukkarasu, N.; Suryanarayanan, T.S. Distribution and diversity of endophytes in seagrasses. Fungal Ecol. 2015, 13, 60–65.	[68]
Paecilomyces sp. 1	Endophytic	Halodule sp. (HL)	Rhizome	Mallipattinam, Keezhakkarai and Mandapam along the eastern coast ofTamilnadu state, southern India	India	NG	Venkatachalam, A.; Thirunavukkarasu, N.; Suryanarayanan, T.S. Distribution and diversity of endophytes in seagrasses. Fungal Ecol. 2015, 13, 60–65.	[68]
Paecilomyces sp. 1	Endophytic	Halodule uninervis(HN)	Rhizome	Mallipattinam, Keezhakkarai and Mandapam along the eastern coast ofTamilnadu state, southern India	India	NG	Venkatachalam, A.; Thirunavukkarasu, N.; Suryanarayanan, T.S. Distribution and diversity of endophytes in seagrasses. Fungal Ecol. 2015, 13, 60–65.	[68]
Paecilomyces sp. 1	Endophytic	Thalassiasp. 2 (TA)	Rhizome	Mallipattinam, Keezhakkarai and Mandapam along the eastern coast ofTamilnadu state, southern India	India	NG	Venkatachalam, A.; Thirunavukkarasu, N.; Suryanarayanan, T.S. Distribution and diversity of endophytes in seagrasses. Fungal Ecol. 2015, 13, 60–65.	[68]
Paecilomyces sp. 1	Endophytic	Enhalus acoroides(EA)	Rhizome	Mallipattinam, Keezhakkarai and Mandapam along the eastern coast ofTamilnadu state, southern India	India	NG	Venkatachalam, A.; Thirunavukkarasu, N.; Suryanarayanan, T.S. Distribution and diversity of endophytes in seagrasses. Fungal Ecol. 2015, 13, 60–65.	[68]
Paecilomyces sp. 2	Endophytic	Cymodocea sp. 2 (CY)	Rhizome, leaves	Mallipattinam, Keezhakkarai and Mandapam along the eastern coast ofTamilnadu state, southern India	India	NG	Venkatachalam, A.; Thirunavukkarasu, N.; Suryanarayanan, T.S. Distribution and diversity of endophytes in seagrasses. Fungal Ecol. 2015, 13, 60–65.	[68]
Paecilomyces sp. 2	Endophytic	Enhalus acoroides(EA)	Rhizome	Mallipattinam, Keezhakkarai and Mandapam along the eastern coast ofTamilnadu state, southern India	India	NG	Venkatachalam, A.; Thirunavukkarasu, N.; Suryanarayanan, T.S. Distribution and diversity of endophytes in seagrasses. Fungal Ecol. 2015, 13, 60–65.	[68]
Penicillium sp. 1	Endophytic	Cymodocea serrulata(CS)	Rhizome	Mallipattinam, Keezhakkarai and Mandapam along the eastern coast ofTamilnadu state, southern India	India	NG	Venkatachalam, A.; Thirunavukkarasu, N.; Suryanarayanan, T.S. Distribution and diversity of endophytes in seagrasses. Fungal Ecol. 2015, 13, 60–65.	[68]
Penicillium sp. 1	Endophytic	Halodule beaudettei(HW)	Leaf	Mallipattinam, Keezhakkarai and Mandapam along the eastern coast ofTamilnadu state, southern India	India	NG	Venkatachalam, A.; Thirunavukkarasu, N.; Suryanarayanan, T.S. Distribution and diversity of endophytes in seagrasses. Fungal Ecol. 2015, 13, 60–65.	[68]
Penicillium sp. 1	Endophytic	Halodule uninervis(HN)	Rhizome, leaves	Mallipattinam, Keezhakkarai and Mandapam along the eastern coast ofTamilnadu state, southern India	India	NG	Venkatachalam, A.; Thirunavukkarasu, N.; Suryanarayanan, T.S. Distribution and diversity of endophytes in seagrasses. Fungal Ecol. 2015, 13, 60–65.	[68]
Penicillium sp. 1	Endophytic	Thalassia sp. 1 (TH)	Rhizome	Mallipattinam, Keezhakkarai and Mandapam along the eastern coast ofTamilnadu state, southern India	India	NG	Venkatachalam, A.; Thirunavukkarasu, N.; Suryanarayanan, T.S. Distribution and diversity of endophytes in seagrasses. Fungal Ecol. 2015, 13, 60–65.	[68]
Phialophora sp.	Endophytic	Thalassia sp. 1 (TH)	Rhizome	Mallipattinam, Keezhakkarai and Mandapam along the eastern coast ofTamilnadu state, southern India	India	NG	Venkatachalam, A.; Thirunavukkarasu, N.; Suryanarayanan, T.S. Distribution and diversity of endophytes in seagrasses. Fungal Ecol. 2015, 13, 60–65.	[68]
Torula sp.	Endophytic	Cymodocea sp. 1 (CM)	Leaves	Mallipattinam, Keezhakkarai and Mandapam along the eastern coast ofTamilnadu state, southern India	India	NG	Venkatachalam, A.; Thirunavukkarasu, N.; Suryanarayanan, T.S. Distribution and diversity of endophytes in seagrasses. Fungal Ecol. 2015, 13, 60–65.	[68]
Sterile forms	Endophytic	Cymodocea sp. 1 (CM), Syringodiumsp. 1 (SR),Thalassiasp. 1 (TH) andThalassiasp. 2 (TA)		Mallipattinam, Keezhakkarai and Mandapam along the eastern coast ofTamilnadu state, southern India	India	NG	Venkatachalam, A.; Thirunavukkarasu, N.; Suryanarayanan, T.S. Distribution and diversity of endophytes in seagrasses. Fungal Ecol. 2015, 13, 60–65.	[68]
Aspergillus tamarii	Endophytic	Not specifically given (used Enhalus acoroides, Cymodocea serrulata and Thalassia hemprichii )		Along Hilutungan Channel, Central Philippines	Philippines	10°16’20” N, 124° 0’ 50” E	Kinamot V, Monotilla A. Colonization and antagonistic activity of endophytic fungi in seagrasses: understanding endophyte interactions. Preprint. Available at https://doi.org/10.21203/rs.3.rs-2090964/v1.	[192]
Aspergillus ochraceopetaliformis	Endophytic	Not specifically given (used Enhalus acoroides, Cymodocea serrulata and Thalassia hemprichii )		Along Hilutungan Channel, Central Philippines	Philippines	10°16’20” N, 124° 0’ 50” E	Kinamot V, Monotilla A. Colonization and antagonistic activity of endophytic fungi in seagrasses: understanding endophyte interactions. Preprint. Available at https://doi.org/10.21203/rs.3.rs-2090964/v1.	[192]
Aspergillus terreus	Endophytic	Not specifically given (used Enhalus acoroides, Cymodocea serrulata and Thalassia hemprichii )		Along Hilutungan Channel, Central Philippines	Philippines	10°16’20” N, 124° 0’ 50” E	Kinamot V, Monotilla A. Colonization and antagonistic activity of endophytic fungi in seagrasses: understanding endophyte interactions. Preprint. Available at https://doi.org/10.21203/rs.3.rs-2090964/v1.	[192]
Aspergillus sydowii	Endophytic	Not specifically given (used Enhalus acoroides, Cymodocea serrulata and Thalassia hemprichii )		Along Hilutungan Channel, Central Philippines	Philippines	10°16’20” N, 124° 0’ 50” E	Kinamot V, Monotilla A. Colonization and antagonistic activity of endophytic fungi in seagrasses: understanding endophyte interactions. Preprint. Available at https://doi.org/10.21203/rs.3.rs-2090964/v1.	[192]
Penicillium citrinum	Endophytic	Not specifically given (used Enhalus acoroides, Cymodocea serrulata and Thalassia hemprichii )		Along Hilutungan Channel, Central Philippines	Philippines	10°16’20” N, 124° 0’ 50” E	Kinamot V, Monotilla A. Colonization and antagonistic activity of endophytic fungi in seagrasses: understanding endophyte interactions. Preprint. Available at https://doi.org/10.21203/rs.3.rs-2090964/v1.	[192]
Xylaria sp.	Endophytic	Not specifically given (used Enhalus acoroides, Cymodocea serrulata and Thalassia hemprichii )		Along Hilutungan Channel, Central Philippines	Philippines	10°16’20” N, 124° 0’ 50” E	Kinamot V, Monotilla A. Colonization and antagonistic activity of endophytic fungi in seagrasses: understanding endophyte interactions. Preprint. Available at https://doi.org/10.21203/rs.3.rs-2090964/v1.	[192]
Beauveria bassiana	Endophytic	Not specifically given (used Enhalus acoroides, Cymodocea serrulata and Thalassia hemprichii )		Along Hilutungan Channel, Central Philippines	Philippines	10°16’20” N, 124° 0’ 50” E	Kinamot V, Monotilla A. Colonization and antagonistic activity of endophytic fungi in seagrasses: understanding endophyte interactions. Preprint. Available at https://doi.org/10.21203/rs.3.rs-2090964/v1.	[192]
Eutypella sp.	Endophytic	Not specifically given (used Enhalus acoroides, Cymodocea serrulata and Thalassia hemprichii )		Along Hilutungan Channel, Central Philippines	Philippines	10°16’20” N, 124° 0’ 50” E	Kinamot V, Monotilla A. Colonization and antagonistic activity of endophytic fungi in seagrasses: understanding endophyte interactions. Preprint. Available at https://doi.org/10.21203/rs.3.rs-2090964/v1.	[192]
Unidentified active fungal isolate	Epiphytic	Zostera marina		Fujiazhuang coastline of Dalian,China	China	121° 36′ 13.82″ E, 38° 48′ 36.66″ N	Zhang, Y.; Mu, J.; Feng, Y.; Kang, Y.; Zhang, J.; Gu, P.J.; Wang, Y.; Ma, L.F.; Zhu, Y.H. Broad-spectrum antimicrobial epiphytic and endophytic fungi from marine organisms: Isolation, Bioassay and Taxonomy. Mar. Drugs 2009, 7, 97–112.	[111]
Aspergillus granulosur Raper & Thom	Endophytic	T. testudinum and H. bermudensis	Leaves	Bermuda	Bermuda	Latitude and longitude of 32°20'N and 64°50'W	Wilson, W.L. Isolation of endophytes from seagrasses from Bermuda. Master’s Thesis, The University of New Brunswick, Saint John, NB, Canada, 1998.	[59]
Aspergillus niger van Tieghem	Endophytic	T. testudinum and H. bermudensis	Leaves	Bermuda	Bermuda	Latitude and longitude of 32°20'N and 64°50'W	Wilson, W.L. Isolation of endophytes from seagrasses from Bermuda. Master’s Thesis, The University of New Brunswick, Saint John, NB, Canada, 1998.	[59]
Candida tenuis Berkhout	Endophytic	T. testudinum and H. bermudensis	Leaves	Bermuda	Bermuda	Latitude and longitude of 32°20'N and 64°50'W	Wilson, W.L. Isolation of endophytes from seagrasses from Bermuda. Master’s Thesis, The University of New Brunswick, Saint John, NB, Canada, 1998.	[59]
Candida tenuis Berkhout	Endophytic	T. testudinum and H. bermudensis	Leaves	Bermuda	Bermuda	Latitude and longitude of 32°20'N and 64°50'W	Wilson, W.L. Isolation of endophytes from seagrasses from Bermuda. Master’s Thesis, The University of New Brunswick, Saint John, NB, Canada, 1998.	[59]
Ovulario obliqua Sacc	Endophytic	T. testudinum and H. bermudensis	Leaves	Bermuda	Bermuda	Latitude and longitude of 32°20'N and 64°50'W	Wilson, W.L. Isolation of endophytes from seagrasses from Bermuda. Master’s Thesis, The University of New Brunswick, Saint John, NB, Canada, 1998.	[59]
Penicillium sclerotiorum van Beyma	Endophytic	T. testudinum and H. bermudensis	Leaves	Bermuda	Bermuda	Latitude and longitude of 32°20'N and 64°50'W	Wilson, W.L. Isolation of endophytes from seagrasses from Bermuda. Master’s Thesis, The University of New Brunswick, Saint John, NB, Canada, 1998.	[59]
Sporobolomyces holsaticus Klu & Niel	Endophytic	T. testudinum and H. bermudensis	Leaves	Bermuda	Bermuda	Latitude and longitude of 32°20'N and 64°50'W	Wilson, W.L. Isolation of endophytes from seagrasses from Bermuda. Master’s Thesis, The University of New Brunswick, Saint John, NB, Canada, 1998.	[59]
Tridentaria carnivora Pniess	Endophytic	T. testudinum and H. bermudensis	Leaves	Bermuda	Bermuda	Latitude and longitude of 32°20'N and 64°50'W	Wilson, W.L. Isolation of endophytes from seagrasses from Bermuda. Master’s Thesis, The University of New Brunswick, Saint John, NB, Canada, 1998.	[59]
Goidanichiella sp.	Endophytic	T. testudinum and H. bermudensis	Leaves	Bermuda	Bermuda	Latitude and longitude of 32°20'N and 64°50'W	Wilson, W.L. Isolation of endophytes from seagrasses from Bermuda. Master’s Thesis, The University of New Brunswick, Saint John, NB, Canada, 1998.	[59]
Penicillium chermesinum	Endophytic	T. testudinum and H. bermudensis	Leaves	Bermuda	Bermuda	Latitude and longitude of 32°20'N and 64°50'W	Wilson, W.L. Isolation of endophytes from seagrasses from Bermuda. Master’s Thesis, The University of New Brunswick, Saint John, NB, Canada, 1998.	[59]
Polyciadiurn equiseti Ingold	Endophytic	T. testudinum and H. bermudensis	Leaves	Bermuda	Bermuda	Latitude and longitude of 32°20'N and 64°50'W	Wilson, W.L. Isolation of endophytes from seagrasses from Bermuda. Master’s Thesis, The University of New Brunswick, Saint John, NB, Canada, 1998.	[59]
Posidoniomyces atricolor	Endophytic	Posidonia oceanica	Rhizomes, leaf sheath	Reference Not available in English			Soperová, B.The mycobiomes of vegetative organs of the dominant Mediterranean seagrass Posidonia oceanica (Posidoniaceae, Alismatales). Thesis, Univerzita Karlova, Czech Republic, 2022.	[193]
Acremonium strictum	Endophytic	Thalassia testudinum	Leaves	Playa Buyé in Cabo Rojo, Puerto Rico	Puerto Rico	NG	Morell-Rodríguez, G. Potential of fungal endophytes from Thalassia testudinum Bank ex KD Koenig as producers of bioactive compounds. Msc Thesis, University of Puerto Rico, Puerto Rico, 2008.	[130]
Aspergillus niger	Endophytic	Thalassia testudinum	Leaves	Playa Buyé in Cabo Rojo, Puerto Rico	Puerto Rico	NG	Morell-Rodríguez, G. Potential of fungal endophytes from Thalassia testudinum Bank ex KD Koenig as producers of bioactive compounds. Msc Thesis, University of Puerto Rico, Puerto Rico, 2008.	[130]
Aspergillus fumigatus	Endophytic	Thalassia testudinum	Leaves	Playa Buyé in Cabo Rojo, Puerto Rico	Puerto Rico	NG	Morell-Rodríguez, G. Potential of fungal endophytes from Thalassia testudinum Bank ex KD Koenig as producers of bioactive compounds. Msc Thesis, University of Puerto Rico, Puerto Rico, 2008.	[130]
Aspergillus flavus	Endophytic	Thalassia testudinum	Leaves	Playa Buyé in Cabo Rojo, Puerto Rico	Puerto Rico	NG	Morell-Rodríguez, G. Potential of fungal endophytes from Thalassia testudinum Bank ex KD Koenig as producers of bioactive compounds. Msc Thesis, University of Puerto Rico, Puerto Rico, 2008.	[130]
Aspergillus versicolor	Endophytic	Thalassia testudinum	Leaves	Playa Buyé in Cabo Rojo, Puerto Rico	Puerto Rico	NG	Morell-Rodríguez, G. Potential of fungal endophytes from Thalassia testudinum Bank ex KD Koenig as producers of bioactive compounds. Msc Thesis, University of Puerto Rico, Puerto Rico, 2008.	[130]
Aspergillus ustus	Endophytic	Thalassia testudinum	Leaves	Playa Buyé in Cabo Rojo, Puerto Rico	Puerto Rico	NG	Morell-Rodríguez, G. Potential of fungal endophytes from Thalassia testudinum Bank ex KD Koenig as producers of bioactive compounds. Msc Thesis, University of Puerto Rico, Puerto Rico, 2008.	[130]
Botrytis cinerea	Endophytic	Thalassia testudinum	Leaves	Playa Buyé in Cabo Rojo, Puerto Rico	Puerto Rico	NG	Morell-Rodríguez, G. Potential of fungal endophytes from Thalassia testudinum Bank ex KD Koenig as producers of bioactive compounds. Msc Thesis, University of Puerto Rico, Puerto Rico, 2008.	[130]
Cladosporium cladosporioides	Endophytic	Thalassia testudinum	Leaves	Playa Buyé in Cabo Rojo, Puerto Rico	Puerto Rico	NG	Morell-Rodríguez, G. Potential of fungal endophytes from Thalassia testudinum Bank ex KD Koenig as producers of bioactive compounds. Msc Thesis, University of Puerto Rico, Puerto Rico, 2008.	[130]
Colletotrichum spp.	Endophytic	Thalassia testudinum	Leaves	Playa Buyé in Cabo Rojo, Puerto Rico	Puerto Rico	NG	Morell-Rodríguez, G. Potential of fungal endophytes from Thalassia testudinum Bank ex KD Koenig as producers of bioactive compounds. Msc Thesis, University of Puerto Rico, Puerto Rico, 2008.	[130]
Curvularia lunata	Endophytic	Thalassia testudinum	Leaves	Playa Buyé in Cabo Rojo, Puerto Rico	Puerto Rico	NG	Morell-Rodríguez, G. Potential of fungal endophytes from Thalassia testudinum Bank ex KD Koenig as producers of bioactive compounds. Msc Thesis, University of Puerto Rico, Puerto Rico, 2008.	[130]
Curvularia brachyspora	Endophytic	Thalassia testudinum	Leaves	Playa Buyé in Cabo Rojo, Puerto Rico	Puerto Rico	NG	Morell-Rodríguez, G. Potential of fungal endophytes from Thalassia testudinum Bank ex KD Koenig as producers of bioactive compounds. Msc Thesis, University of Puerto Rico, Puerto Rico, 2008.	[130]
Penicillium chrysogenum	Endophytic	Thalassia testudinum	Leaves	Playa Buyé in Cabo Rojo, Puerto Rico	Puerto Rico	NG	Morell-Rodríguez, G. Potential of fungal endophytes from Thalassia testudinum Bank ex KD Koenig as producers of bioactive compounds. Msc Thesis, University of Puerto Rico, Puerto Rico, 2008.	[130]
Penicillium janthinellum	Endophytic	Thalassia testudinum	Leaves	Playa Buyé in Cabo Rojo, Puerto Rico	Puerto Rico	NG	Morell-Rodríguez, G. Potential of fungal endophytes from Thalassia testudinum Bank ex KD Koenig as producers of bioactive compounds. Msc Thesis, University of Puerto Rico, Puerto Rico, 2008.	[130]
Scopulariopsis asperula	Endophytic	Thalassia testudinum	Leaves	Playa Buyé in Cabo Rojo, Puerto Rico	Puerto Rico	NG	Morell-Rodríguez, G. Potential of fungal endophytes from Thalassia testudinum Bank ex KD Koenig as producers of bioactive compounds. Msc Thesis, University of Puerto Rico, Puerto Rico, 2008.	[130]
Lulwoana sp.	Endophytic	Posidonia oceanica	Roots	S. Nicola l’Arena, Italy	Italy	378638E; 4209008N	Torta, L.; Piccolo, S.L.; Piazza, G.; Burruano, S.D.; Colombo, P.; Ottonello, D.; Perrone, R.; Di Maida, G.; Pirrotta, M.; et al. Lulwoana sp., a dark septate endophyte in roots of Posidonia oceanica (L.) Delile seagrass. Plant Biol. 2015, 17, 505–511.	[80]
Lulwoana sp.	Endophytic	Posidonia oceanica	Roots	S. Nicola l’Arena, Italy	Italy	378638E; 4209008N	Torta, L.; Piccolo, S.L.; Piazza, G.; Burruano, S.D.; Colombo, P.; Ottonello, D.; Perrone, R.; Di Maida, G.; Pirrotta, M.; et al. Lulwoana sp., a dark septate endophyte in roots of Posidonia oceanica (L.) Delile seagrass. Plant Biol. 2015, 17, 505–511.	[80]
Lulwoana sp.	Endophytic	Posidonia oceanica	Roots	S. Nicola l’Arena, Italy	Italy	378638E; 4209008N	Torta, L.; Piccolo, S.L.; Piazza, G.; Burruano, S.D.; Colombo, P.; Ottonello, D.; Perrone, R.; Di Maida, G.; Pirrotta, M.; et al. Lulwoana sp., a dark septate endophyte in roots of Posidonia oceanica (L.) Delile seagrass. Plant Biol. 2015, 17, 505–511.	[80]
Lulwoana sp.	Endophytic	Posidonia oceanica	Roots	S. Vito Lo Capo, Italy	Italy	301663E; 4228890N	Torta, L.; Piccolo, S.L.; Piazza, G.; Burruano, S.D.; Colombo, P.; Ottonello, D.; Perrone, R.; Di Maida, G.; Pirrotta, M.; et al. Lulwoana sp., a dark septate endophyte in roots of Posidonia oceanica (L.) Delile seagrass. Plant Biol. 2015, 17, 505–511.	[80]
Lulwoana sp.	Endophytic	Posidonia oceanica	Roots	S. Vito Lo Capo, Italy	Italy	301663E; 4228890N	Torta, L.; Piccolo, S.L.; Piazza, G.; Burruano, S.D.; Colombo, P.; Ottonello, D.; Perrone, R.; Di Maida, G.; Pirrotta, M.; et al. Lulwoana sp., a dark septate endophyte in roots of Posidonia oceanica (L.) Delile seagrass. Plant Biol. 2015, 17, 505–511.	[80]
Lulwoana sp.	Endophytic	Posidonia oceanica	Roots	S. Vito Lo Capo, Italy	Italy	301663E; 4228890N	Torta, L.; Piccolo, S.L.; Piazza, G.; Burruano, S.D.; Colombo, P.; Ottonello, D.; Perrone, R.; Di Maida, G.; Pirrotta, M.; et al. Lulwoana sp., a dark septate endophyte in roots of Posidonia oceanica (L.) Delile seagrass. Plant Biol. 2015, 17, 505–511.	[80]
Posidoniomyces atricolor	Endophytic	Posidonia oceanica	Roots	San Vito Lo Capo	Italy	N38.18363 E12.73246	Vohník, M. Are lulworthioid fungi Dark Septate Endophytes of the dominant Mediterranean Seagrass Posidonia oceanica? Plant Biol. 2021, 24, 127–133.	[78]
Posidoniomyces atricolor	Endophytic	Posidonia oceanica	Roots	San Vito Lo Capo	Italy	N38.14307 E12.73683	Vohník, M. Are lulworthioid fungi Dark Septate Endophytes of the dominant Mediterranean Seagrass Posidonia oceanica? Plant Biol. 2021, 24, 127–133.	[78]
Posidoniomyces atricolor	Endophytic	Posidonia oceanica	Roots	Tribia	Italy	N37.99697 E13.65727	Vohník, M. Are lulworthioid fungi Dark Septate Endophytes of the dominant Mediterranean Seagrass Posidonia oceanica? Plant Biol. 2021, 24, 127–133.	[78]
Lulworthiales sp.	Endophytic	Posidonia oceanica	Roots	San Vito Lo Capo	Italy	N38.18363 E12.73247	Vohník, M. Are lulworthioid fungi Dark Septate Endophytes of the dominant Mediterranean Seagrass Posidonia oceanica? Plant Biol. 2021, 24, 127–133.	[78]
Lulworthiales sp.	Endophytic	Posidonia oceanica	Roots	San Vito Lo Capo	Italy	N38.14307 E12.73683	Vohník, M. Are lulworthioid fungi Dark Septate Endophytes of the dominant Mediterranean Seagrass Posidonia oceanica? Plant Biol. 2021, 24, 127–133.	[78]
Lulworthiales sp.	Endophytic	Posidonia oceanica	Roots	Tribia	Italy	N37.99697 E13.65727	Vohník, M. Are lulworthioid fungi Dark Septate Endophytes of the dominant Mediterranean Seagrass Posidonia oceanica? Plant Biol. 2021, 24, 127–133.	[78]
Unidentified yeast	Endophytic	Posidonia oceanica	Roots	San Vito Lo Capo	Italy	N38.14307 E12.73683	Vohník, M. Are lulworthioid fungi Dark Septate Endophytes of the dominant Mediterranean Seagrass Posidonia oceanica? Plant Biol. 2021, 24, 127–133.	[78]
Unidentified yeast	Endophytic	Posidonia oceanica	Roots	Tribia	Italy	N37.99697 E13.65727	Vohník, M. Are lulworthioid fungi Dark Septate Endophytes of the dominant Mediterranean Seagrass Posidonia oceanica? Plant Biol. 2021, 24, 127–133.	[78]
Alternaria sp.	Endophytic	Posidonia oceanica	Roots	San Vito Lo Capo	Italy	N38.14307 E12.73683	Vohník, M. Are lulworthioid fungi Dark Septate Endophytes of the dominant Mediterranean Seagrass Posidonia oceanica? Plant Biol. 2021, 24, 127–133.	[78]
Cladosporium spp.	Endophytic	Posidonia oceanica	Roots	San Vito Lo Capo	Italy	N38.14307 E12.73683	Vohník, M. Are lulworthioid fungi Dark Septate Endophytes of the dominant Mediterranean Seagrass Posidonia oceanica? Plant Biol. 2021, 24, 127–133.	[78]
Cladosporium spp.	Endophytic	Posidonia oceanica	Roots	Trabia	Italy	N37.99697 E13.65727	Vohník, M. Are lulworthioid fungi Dark Septate Endophytes of the dominant Mediterranean Seagrass Posidonia oceanica? Plant Biol. 2021, 24, 127–133.	[78]
Corollospora maritima	Endophytic	Posidonia oceanica	Roots	Trabia	Italy	N37.99697 E13.65727	Vohník, M. Are lulworthioid fungi Dark Septate Endophytes of the dominant Mediterranean Seagrass Posidonia oceanica? Plant Biol. 2021, 24, 127–133.	[78]
Fusarium sp.	Endophytic	Posidonia oceanica	Roots	Trabia	Italy	N37.99697 E13.65727	Vohník, M. Are lulworthioid fungi Dark Septate Endophytes of the dominant Mediterranean Seagrass Posidonia oceanica? Plant Biol. 2021, 24, 127–133.	[78]
Penicillium sp.	Endophytic	Posidonia oceanica	Roots	San Vito Lo Capo	Italy	N38.18363 E12.73246	Vohník, M. Are lulworthioid fungi Dark Septate Endophytes of the dominant Mediterranean Seagrass Posidonia oceanica? Plant Biol. 2021, 24, 127–133.	[78]
Vishniacozyma victoriae (syn. Cryptococcus victoriae)	Endophytic	Posidonia oceanica	Roots	Trabia	Italy	N37.99697 E13.65727	Vohník, M. Are lulworthioid fungi Dark Septate Endophytes of the dominant Mediterranean Seagrass Posidonia oceanica? Plant Biol. 2021, 24, 127–133.	[78]
Cordycipitaceae	Endophytic	Posidonia oceanica	Not specified	NG	Sicily		Torta, L.; Burruano, S.; Giambra, S.; Conigliaro, G.; Piazza, G.; Mirabile, G.; Pirrotta, M.; Calvo, R.; Bellissimo, G.; Calvo, S.; et al. Cultivable fungal endophytes in roots, rhizomes and leaves of Posidonia oceanica (L.) Delile along the coast of Sicily, Italy. Plants, 2022, 11, 1139.	[194]
Fusarium sp.	Endophytic	Posidonia oceanica	Not specified	NG	Sicily		Torta, L.; Burruano, S.; Giambra, S.; Conigliaro, G.; Piazza, G.; Mirabile, G.; Pirrotta, M.; Calvo, R.; Bellissimo, G.; Calvo, S.; et al. Cultivable fungal endophytes in roots, rhizomes and leaves of Posidonia oceanica (L.) Delile along the coast of Sicily, Italy. Plants, 2022, 11, 1139.	[194]
Lulwoana sp	Endophytic	Posidonia oceanica	Not specified	NG	Sicily		Torta, L.; Burruano, S.; Giambra, S.; Conigliaro, G.; Piazza, G.; Mirabile, G.; Pirrotta, M.; Calvo, R.; Bellissimo, G.; Calvo, S.; et al. Cultivable fungal endophytes in roots, rhizomes and leaves of Posidonia oceanica (L.) Delile along the coast of Sicily, Italy. Plants, 2022, 11, 1139.	[194]
Ochroconis sp.	Endophytic	Posidonia oceanica	Roots, rhizomes	Bonagia	Sicily	287,646 E, 4,216,808 N	Torta, L.; Burruano, S.; Giambra, S.; Conigliaro, G.; Piazza, G.; Mirabile, G.; Pirrotta, M.; Calvo, R.; Bellissimo, G.; Calvo, S.; et al. Cultivable fungal endophytes in roots, rhizomes and leaves of Posidonia oceanica (L.) Delile along the coast of Sicily, Italy. Plants, 2022, 11, 1139.	[194]
Ochroconis sp.	Endophytic	Posidonia oceanica	Roots	Ognina	Sicily	526,863 E, 4,096,103 N	Torta, L.; Burruano, S.; Giambra, S.; Conigliaro, G.; Piazza, G.; Mirabile, G.; Pirrotta, M.; Calvo, R.; Bellissimo, G.; Calvo, S.; et al. Cultivable fungal endophytes in roots, rhizomes and leaves of Posidonia oceanica (L.) Delile along the coast of Sicily, Italy. Plants, 2022, 11, 1139.	[194]
Ochroconis sp.	Endophytic	Posidonia oceanica	Leaves	Sciacca	Sicily	323,103 E, 4,155,293 N	Torta, L.; Burruano, S.; Giambra, S.; Conigliaro, G.; Piazza, G.; Mirabile, G.; Pirrotta, M.; Calvo, R.; Bellissimo, G.; Calvo, S.; et al. Cultivable fungal endophytes in roots, rhizomes and leaves of Posidonia oceanica (L.) Delile along the coast of Sicily, Italy. Plants, 2022, 11, 1139.	[194]
Paecilomyces sp.	Endophytic	Posidonia oceanica	Not specified	NG	Sicily		Torta, L.; Burruano, S.; Giambra, S.; Conigliaro, G.; Piazza, G.; Mirabile, G.; Pirrotta, M.; Calvo, R.; Bellissimo, G.; Calvo, S.; et al. Cultivable fungal endophytes in roots, rhizomes and leaves of Posidonia oceanica (L.) Delile along the coast of Sicily, Italy. Plants, 2022, 11, 1139.	[194]
Penicillium glabrum	Endophytic	Posidonia oceanica	Roots	Ognina	Sicily	526,863 E, 4,096,103 N	Torta, L.; Burruano, S.; Giambra, S.; Conigliaro, G.; Piazza, G.; Mirabile, G.; Pirrotta, M.; Calvo, R.; Bellissimo, G.; Calvo, S.; et al. Cultivable fungal endophytes in roots, rhizomes and leaves of Posidonia oceanica (L.) Delile along the coast of Sicily, Italy. Plants, 2022, 11, 1139.	[194]
Sordariomycetes	Endophytic	Posidonia oceanica	Not specified	NG	Sicily		Torta, L.; Burruano, S.; Giambra, S.; Conigliaro, G.; Piazza, G.; Mirabile, G.; Pirrotta, M.; Calvo, R.; Bellissimo, G.; Calvo, S.; et al. Cultivable fungal endophytes in roots, rhizomes and leaves of Posidonia oceanica (L.) Delile along the coast of Sicily, Italy. Plants, 2022, 11, 1139.	[194]
Thielavia microspora	Endophytic	Posidonia oceanica	Not specified	NG	Sicily		Torta, L.; Burruano, S.; Giambra, S.; Conigliaro, G.; Piazza, G.; Mirabile, G.; Pirrotta, M.; Calvo, R.; Bellissimo, G.; Calvo, S.; et al. Cultivable fungal endophytes in roots, rhizomes and leaves of Posidonia oceanica (L.) Delile along the coast of Sicily, Italy. Plants, 2022, 11, 1139.	[194]
Xylariaceae sp.	Endophytic	Posidonia oceanica	Roots, Rhizomes	Bonagia, Ognina	Sicily	287,646 E, 4,216,808 N	Torta, L.; Burruano, S.; Giambra, S.; Conigliaro, G.; Piazza, G.; Mirabile, G.; Pirrotta, M.; Calvo, R.; Bellissimo, G.; Calvo, S.; et al. Cultivable fungal endophytes in roots, rhizomes and leaves of Posidonia oceanica (L.) Delile along the coast of Sicily, Italy. Plants, 2022, 11, 1139.	[194]
Xylariaceae sp.	Endophytic	Posidonia oceanica	Roots, Rhizomes	Ognina	Sicily	526,863 E, 4,096,103 N	Torta, L.; Burruano, S.; Giambra, S.; Conigliaro, G.; Piazza, G.; Mirabile, G.; Pirrotta, M.; Calvo, R.; Bellissimo, G.; Calvo, S.; et al. Cultivable fungal endophytes in roots, rhizomes and leaves of Posidonia oceanica (L.) Delile along the coast of Sicily, Italy. Plants, 2022, 11, 1139.	[194]
Lulwoana sp.	Endophytic	Posidonia oceanica	Roots, Rhizomes, Leaves	Bonagia	Sicily	287,646 E, 4,216,808 N	Torta, L.; Burruano, S.; Giambra, S.; Conigliaro, G.; Piazza, G.; Mirabile, G.; Pirrotta, M.; Calvo, R.; Bellissimo, G.; Calvo, S.; et al. Cultivable fungal endophytes in roots, rhizomes and leaves of Posidonia oceanica (L.) Delile along the coast of Sicily, Italy. Plants, 2022, 11, 1139.	[194]
Lulwoana sp.	Endophytic	Posidonia oceanica	Roots, Rhizomes, Leaves	Ognina	Sicily	526,863 E, 4,096,103 N	Torta, L.; Burruano, S.; Giambra, S.; Conigliaro, G.; Piazza, G.; Mirabile, G.; Pirrotta, M.; Calvo, R.; Bellissimo, G.; Calvo, S.; et al. Cultivable fungal endophytes in roots, rhizomes and leaves of Posidonia oceanica (L.) Delile along the coast of Sicily, Italy. Plants, 2022, 11, 1139.	[194]
Lulwoana sp.	Endophytic	Posidonia oceanica	Roots, Rhizomes, Leaves	Sciacca	Sicily	323,103 E, 4,155,293 N	Torta, L.; Burruano, S.; Giambra, S.; Conigliaro, G.; Piazza, G.; Mirabile, G.; Pirrotta, M.; Calvo, R.; Bellissimo, G.; Calvo, S.; et al. Cultivable fungal endophytes in roots, rhizomes and leaves of Posidonia oceanica (L.) Delile along the coast of Sicily, Italy. Plants, 2022, 11, 1139.	[194]
Lulwoana sp.	Endophytic	Posidonia oceanica	Roots, Rhizomes, Leaves	Bonagia	Sicily	287,646 E, 4,216,808 N	Torta, L.; Burruano, S.; Giambra, S.; Conigliaro, G.; Piazza, G.; Mirabile, G.; Pirrotta, M.; Calvo, R.; Bellissimo, G.; Calvo, S.; et al. Cultivable fungal endophytes in roots, rhizomes and leaves of Posidonia oceanica (L.) Delile along the coast of Sicily, Italy. Plants, 2022, 11, 1139.	[194]
Lulwoana sp.	Endophytic	Posidonia oceanica	Roots, Rhizomes, Leaves	Ognina	Sicily	526,863 E, 4,096,103 N	Torta, L.; Burruano, S.; Giambra, S.; Conigliaro, G.; Piazza, G.; Mirabile, G.; Pirrotta, M.; Calvo, R.; Bellissimo, G.; Calvo, S.; et al. Cultivable fungal endophytes in roots, rhizomes and leaves of Posidonia oceanica (L.) Delile along the coast of Sicily, Italy. Plants, 2022, 11, 1139.	[194]
Lulwoana sp.	Endophytic	Posidonia oceanica	Roots, Rhizomes, Leaves	Sciacca	Sicily	323,103 E, 4,155,293 N	Torta, L.; Burruano, S.; Giambra, S.; Conigliaro, G.; Piazza, G.; Mirabile, G.; Pirrotta, M.; Calvo, R.; Bellissimo, G.; Calvo, S.; et al. Cultivable fungal endophytes in roots, rhizomes and leaves of Posidonia oceanica (L.) Delile along the coast of Sicily, Italy. Plants, 2022, 11, 1139.	[194]
Lulwoana sp.	Endophytic	Posidonia oceanica	Roots, Rhizomes, Leaves	Bonagia	Sicily	287,646 E, 4,216,808 N	Torta, L.; Burruano, S.; Giambra, S.; Conigliaro, G.; Piazza, G.; Mirabile, G.; Pirrotta, M.; Calvo, R.; Bellissimo, G.; Calvo, S.; et al. Cultivable fungal endophytes in roots, rhizomes and leaves of Posidonia oceanica (L.) Delile along the coast of Sicily, Italy. Plants, 2022, 11, 1139.	[194]
Lulwoana sp.	Endophytic	Posidonia oceanica	Roots, Rhizomes, Leaves	Ognina	Sicily	526,863 E, 4,096,103 N	Torta, L.; Burruano, S.; Giambra, S.; Conigliaro, G.; Piazza, G.; Mirabile, G.; Pirrotta, M.; Calvo, R.; Bellissimo, G.; Calvo, S.; et al. Cultivable fungal endophytes in roots, rhizomes and leaves of Posidonia oceanica (L.) Delile along the coast of Sicily, Italy. Plants, 2022, 11, 1139.	[194]
Lulwoana sp.	Endophytic	Posidonia oceanica	Roots, Rhizomes, Leaves	Sciacca	Sicily	323,103 E, 4,155,293 N	Torta, L.; Burruano, S.; Giambra, S.; Conigliaro, G.; Piazza, G.; Mirabile, G.; Pirrotta, M.; Calvo, R.; Bellissimo, G.; Calvo, S.; et al. Cultivable fungal endophytes in roots, rhizomes and leaves of Posidonia oceanica (L.) Delile along the coast of Sicily, Italy. Plants, 2022, 11, 1139.	[194]
Lulwoana sp.	Endophytic	Posidonia oceanica	Roots, Rhizomes, Leaves	Bonagia	Sicily	287,646 E, 4,216,808 N	Torta, L.; Burruano, S.; Giambra, S.; Conigliaro, G.; Piazza, G.; Mirabile, G.; Pirrotta, M.; Calvo, R.; Bellissimo, G.; Calvo, S.; et al. Cultivable fungal endophytes in roots, rhizomes and leaves of Posidonia oceanica (L.) Delile along the coast of Sicily, Italy. Plants, 2022, 11, 1139.	[194]
Lulwoana sp.	Endophytic	Posidonia oceanica	Roots, Rhizomes, Leaves	Ognina	Sicily	526,863 E, 4,096,103 N	Torta, L.; Burruano, S.; Giambra, S.; Conigliaro, G.; Piazza, G.; Mirabile, G.; Pirrotta, M.; Calvo, R.; Bellissimo, G.; Calvo, S.; et al. Cultivable fungal endophytes in roots, rhizomes and leaves of Posidonia oceanica (L.) Delile along the coast of Sicily, Italy. Plants, 2022, 11, 1139.	[194]
Lulwoana sp.	Endophytic	Posidonia oceanica	Roots, Rhizomes, Leaves	Sciacca	Sicily	323,103 E, 4,155,293 N	Torta, L.; Burruano, S.; Giambra, S.; Conigliaro, G.; Piazza, G.; Mirabile, G.; Pirrotta, M.; Calvo, R.; Bellissimo, G.; Calvo, S.; et al. Cultivable fungal endophytes in roots, rhizomes and leaves of Posidonia oceanica (L.) Delile along the coast of Sicily, Italy. Plants, 2022, 11, 1139.	[194]
Aspergillus tamarii	Endophytic	Not specifically given for each fungal species (Can be from Enhalus acaroides, Thalassia hemprichii and Cymodocea serrulata)	Not specifically given for each fungal species (Can be from Leaves, roots and rhizomes)	Coastal areas of Hilutungan Channel, Central Philippines	Philippines	From the coast of Hilutungan channel (an image is icluded- please refer-https://journal.biotrop.org/index.php/biotropia/article/view/1861	Kinamot, V.; Monotilla, A. Identificaton and Diversity of Endophytic Fungi Associated with The Seagrasses of Cebu, Central Philippines. BIOTROPIA, 2023, 30, 91-105.	[139]
Aspergillus tamarii	Endophytic	Not specifically given for each fungal species (Can be from Enhalus acaroides, Thalassia hemprichii and Cymodocea serrulata)	Not specifically given for each fungal species (Can be from Leaves, roots and rhizomes)	Coastal areas of Hilutungan Channel, Central Philippines	Philippines		Kinamot, V.; Monotilla, A. Identificaton and Diversity of Endophytic Fungi Associated with The Seagrasses of Cebu, Central Philippines. BIOTROPIA, 2023, 30, 91-105.	[139]
Aspergillus ochraceopetaliformis	Endophytic	Not specifically given for each fungal species (Can be from Enhalus acaroides, Thalassia hemprichii and Cymodocea serrulata)	Not specifically given for each fungal species (Can be from Leaves, roots and rhizomes)	Coastal areas of Hilutungan Channel, Central Philippines	Philippines		Kinamot, V.; Monotilla, A. Identificaton and Diversity of Endophytic Fungi Associated with The Seagrasses of Cebu, Central Philippines. BIOTROPIA, 2023, 30, 91-105.	[139]
Aspergillus ochraceopetaliformis	Endophytic	Not specifically given for each fungal species (Can be from Enhalus acaroides, Thalassia hemprichii and Cymodocea serrulata)	Not specifically given for each fungal species (Can be from Leaves, roots and rhizomes)	Coastal areas of Hilutungan Channel, Central Philippines	Philippines		Kinamot, V.; Monotilla, A. Identificaton and Diversity of Endophytic Fungi Associated with The Seagrasses of Cebu, Central Philippines. BIOTROPIA, 2023, 30, 91-105.	[139]
Aspergillus sydowii	Endophytic	Not specifically given for each fungal species (Can be from Enhalus acaroides, Thalassia hemprichii and Cymodocea serrulata)	Not specifically given for each fungal species (Can be from Leaves, roots and rhizomes)	Coastal areas of Hilutungan Channel, Central Philippines	Philippines		Kinamot, V.; Monotilla, A. Identificaton and Diversity of Endophytic Fungi Associated with The Seagrasses of Cebu, Central Philippines. BIOTROPIA, 2023, 30, 91-105.	[139]
Penicillium citrinum	Endophytic	Not specifically given for each fungal species (Can be from Enhalus acaroides, Thalassia hemprichii and Cymodocea serrulata)	Not specifically given for each fungal species (Can be from Leaves, roots and rhizomes)	Coastal areas of Hilutungan Channel, Central Philippines	Philippines		Kinamot, V.; Monotilla, A. Identificaton and Diversity of Endophytic Fungi Associated with The Seagrasses of Cebu, Central Philippines. BIOTROPIA, 2023, 30, 91-105.	[139]
Xylaria sp.	Endophytic	Not specifically given for each fungal species (Can be from Enhalus acaroides, Thalassia hemprichii and Cymodocea serrulata)	Not specifically given for each fungal species (Can be from Leaves, roots and rhizomes)	Coastal areas of Hilutungan Channel, Central Philippines	Philippines		Kinamot, V.; Monotilla, A. Identificaton and Diversity of Endophytic Fungi Associated with The Seagrasses of Cebu, Central Philippines. BIOTROPIA, 2023, 30, 91-105.	[139]
Beauveria bassiana	Endophytic	Not specifically given for each fungal species (Can be from Enhalus acaroides, Thalassia hemprichii and Cymodocea serrulata)	Not specifically given for each fungal species (Can be from Leaves, roots and rhizomes)	Coastal areas of Hilutungan Channel, Central Philippines	Philippines		Kinamot, V.; Monotilla, A. Identificaton and Diversity of Endophytic Fungi Associated with The Seagrasses of Cebu, Central Philippines. BIOTROPIA, 2023, 30, 91-105.	[139]
Eutypella sp	Endophytic	Not specifically given for each fungal species (Can be from Enhalus acaroides, Thalassia hemprichii and Cymodocea serrulata)	Not specifically given for each fungal species (Can be from Leaves, roots and rhizomes)	Coastal areas of Hilutungan Channel, Central Philippines	Philippines		Kinamot, V.; Monotilla, A. Identificaton and Diversity of Endophytic Fungi Associated with The Seagrasses of Cebu, Central Philippines. BIOTROPIA, 2023, 30, 91-105.	[139]
Eutypella sp	Endophytic	Cymodocea serrulata	Rhizome	Coastal areas of Hilutungan Channel, Central Philippines	Philippines	10°16’20” N, 124° 0’ 50” E	Kinamot, V. B.; Monotilla, A. New Report of Endophytic Sordariomycetes from the Seagrasses of Cebu, Central Philippines: Endophytic Sordariomycetes from Philippine seagrasses. Journal of Tropical Life Science, 2023, 13, 553-562.	[139]
Eutypella sp	Endophytic	Cymodocea serrulata	Rhizomes and roots	Coastal areas of Hilutungan Channel, Central Philippines	Philippines	10°16’20” N, 124° 0’ 50” E	Kinamot, V. B.; Monotilla, A. New Report of Endophytic Sordariomycetes from the Seagrasses of Cebu, Central Philippines: Endophytic Sordariomycetes from Philippine seagrasses. Journal of Tropical Life Science, 2023, 13, 553-562.	[139]
Beauveria bassiana	Endophytic	Enhalus acoroides	Rhizomes and roots	Coastal areas of Hilutungan Channel, Central Philippines	Philippines	10°16’20” N, 124° 0’ 50” E	Kinamot, V. B.; Monotilla, A. New Report of Endophytic Sordariomycetes from the Seagrasses of Cebu, Central Philippines: Endophytic Sordariomycetes from Philippine seagrasses. Journal of Tropical Life Science, 2023, 13, 553-562.	[139]
Xylaria apoda	Endophytic	Thalassia hemprichii	Leaves	Coastal areas of Hilutungan Channel, Central Philippines	Philippines	10°16’20” N, 124° 0’ 50” E	Kinamot, V. B.; Monotilla, A. New Report of Endophytic Sordariomycetes from the Seagrasses of Cebu, Central Philippines: Endophytic Sordariomycetes from Philippine seagrasses. Journal of Tropical Life Science, 2023, 13, 553-562.	[139]
Hypocreales sp.	Endophytic	Cymodocea serrulata	NG	Pak Meng beach, Trang Province, Thailand	Thailand	NG	Supaphon, P.; Phongpaichit, S.; Rukachaisirikul, V.; Sakayaroj, J. Antimicrobial Potential of Endophytic Fungi Derived from Three Seagrass Species: Cymodocea serrulata, Halophila ovalis and Thalassia hemprichii. PLoS ONE, 2013, 8, e72520.	[65]
Trichoderma sp.	Endophytic	Halophila ovalis	NG	Pak Meng beach, Trang Province, Thailand	Thailand	NG	Supaphon, P.; Phongpaichit, S.; Rukachaisirikul, V.; Sakayaroj, J. Antimicrobial Potential of Endophytic Fungi Derived from Three Seagrass Species: Cymodocea serrulata, Halophila ovalis and Thalassia hemprichii. PLoS ONE, 2013, 8, e72520.	[65]
Trichoderma sp.	Endophytic	Halophila ovalis	NG	Pak Meng beach, Trang Province, Thailand	Thailand	NG	Supaphon, P.; Phongpaichit, S.; Rukachaisirikul, V.; Sakayaroj, J. Antimicrobial Potential of Endophytic Fungi Derived from Three Seagrass Species: Cymodocea serrulata, Halophila ovalis and Thalassia hemprichii. PLoS ONE, 2013, 8, e72520.	[65]
Penicillium sp.	Endophytic	Thalassia hemprichii	NG	Pak Meng beach, Trang Province, Thailand	Thailand	NG	Supaphon, P.; Phongpaichit, S.; Rukachaisirikul, V.; Sakayaroj, J. Antimicrobial Potential of Endophytic Fungi Derived from Three Seagrass Species: Cymodocea serrulata, Halophila ovalis and Thalassia hemprichii. PLoS ONE, 2013, 8, e72520.	[65]
Fusarium sp.	Endophytic	Thalassia hemprichii	NG	Pak Meng beach, Trang Province, Thailand	Thailand	NG	Supaphon, P.; Phongpaichit, S.; Rukachaisirikul, V.; Sakayaroj, J. Antimicrobial Potential of Endophytic Fungi Derived from Three Seagrass Species: Cymodocea serrulata, Halophila ovalis and Thalassia hemprichii. PLoS ONE, 2013, 8, e72520.	[65]
Stephanonectria sp.	Endophytic	Thalassia hemprichii	NG	Pak Meng beach, Trang Province, Thailand	Thailand	NG	Supaphon, P.; Phongpaichit, S.; Rukachaisirikul, V.; Sakayaroj, J. Antimicrobial Potential of Endophytic Fungi Derived from Three Seagrass Species: Cymodocea serrulata, Halophila ovalis and Thalassia hemprichii. PLoS ONE, 2013, 8, e72520.	[65]
Stephanonectria sp.	Endophytic	Thalassia hemprichii	NG	Pak Meng beach, Trang Province, Thailand	Thailand	NG	Supaphon, P.; Phongpaichit, S.; Rukachaisirikul, V.; Sakayaroj, J. Antimicrobial Potential of Endophytic Fungi Derived from Three Seagrass Species: Cymodocea serrulata, Halophila ovalis and Thalassia hemprichii. PLoS ONE, 2013, 8, e72520.	[65]
Mycelia sterilia	Endophytic	Thalassia hemprichii	NG	Pak Meng beach, Trang Province, Thailand	Thailand	NG	Supaphon, P.; Phongpaichit, S.; Rukachaisirikul, V.; Sakayaroj, J. Antimicrobial Potential of Endophytic Fungi Derived from Three Seagrass Species: Cymodocea serrulata, Halophila ovalis and Thalassia hemprichii. PLoS ONE, 2013, 8, e72520.	[65]
Penicillium sp.	Epiphytic	Zostera marina	Leaves	Falckenstein Beach, Kiel Fjord, Baltic Sea	Germany	N 54◦23′37.5, E 10◦11′23.3	Tasdemir, D.; Scarpato, S.; Utermann-Thüsing, C.; Jensen, T; Blümel, M.; Wenzel-Storjohann, A; Echelmeyer, V. A. Epiphytic and endophytic microbiome of the seagrass Zostera marina: Do they contribute to pathogen reduction in seawater? Sci. Total Environ. 2024, 908, 168422.	[93]
Parathyridaria sp.	Epiphytic	Zostera marina	Leaves	Falckenstein Beach, Kiel Fjord, Baltic Sea	Germany	N 54◦23′37.5, E 10◦11′23.3	Tasdemir, D.; Scarpato, S.; Utermann-Thüsing, C.; Jensen, T; Blümel, M.; Wenzel-Storjohann, A; Echelmeyer, V. A. Epiphytic and endophytic microbiome of the seagrass Zostera marina: Do they contribute to pathogen reduction in seawater? Sci. Total Environ. 2024, 908, 168422.	[93]
Posidoniomyces atricolor	Endophytic	Posidonia oceanica	Roots	Balluta Bay, St. Julian's, Malta	Malta	35.915685∘ N, 14.495578∘ E	Vohník, M. Bioerosion and fungal colonization of the invasive foraminiferan Amphistegina lobifera in a Mediterranean seagrass meadow. Biogeosciences, 2021, 18, 2777-2790.	[195]
Lulworthiales sp.	Endophytic	Posidonia oceanica	Roots	Balluta Bay, St. Julian's, Malta	Malta	35.915685∘ N, 14.495578∘ E	Vohník, M. Bioerosion and fungal colonization of the invasive foraminiferan Amphistegina lobifera in a Mediterranean seagrass meadow. Biogeosciences, 2021, 18, 2777-2790.	[195]
Halophilomyces hongkongensis sp.	Endophytic	Halophila ovalis	Roots and Rhizomes	Intertidal zone near San Tau Pier, in Tung Chung Bay, Lantau Island of Hong Kong	China	22◦17′14′′ N, 113◦55′31′′ E	Wang, X.; Pecoraro, L.; Chen, J.; Tang, Y.; Lee, S.; Chen, S.; Liu, H. Halophilomyces hongkongensis, a Novel Species and Genus in the Lulworthiaceae with Antibacterial Potential, Colonizing the Roots and Rhizomes of the Seagrass Halophila ovalis. J. Fungi 2024, 10, 474. https://doi.org/10.3390/jof10070474	[87]
Aspergillus spp.	Endophytic (but not specified in the article)	Not specified (can be from Cymodocea serrulata, Cymodocea rotundata, and Thalassia hemprichii)	Not specified (can be from leaves, roots or stems)	Panjang Island	Indonesia	6°35'2.70" and 6°33'48.18"S latitude and 110°35'45.10" and 110°38'29.28" E	Suryanti, S.; Anggoro, S.; Sabdaningsih, A.; Febrianto, S.; Ayuningrum, D. Multi-temporal mapping and recent structures of seagrass community in Panjang Island. Aquaculture, Aquarium, Conservation & Legislation, 2022, 15(1), 365-376.	[196]
Penicillium spp.	Endophytic (but not specified in the article)	Not specified (can be from Cymodocea serrulata, Cymodocea rotundata, and Thalassia hemprichii)	Not specified (can be from leaves, roots or stems)	Panjang Island	Indonesia	6°35'2.70" and 6°33'48.18"S latitude and 110°35'45.10" and 110°38'29.28" E	Suryanti, S.; Anggoro, S.; Sabdaningsih, A.; Febrianto, S.; Ayuningrum, D. Multi-temporal mapping and recent structures of seagrass community in Panjang Island. Aquaculture, Aquarium, Conservation & Legislation, 2022, 15(1), 365-376.	[196]
Unidentified fungal species	Endophytic	Enhalus acoroides	Leaves and rhizomes	Pho Htaung Gyaing, Shwe-Thaung-Yan Sub Township	Myanmar	Lat. 17 ˚10' 46'' N, Long. 94˚28' 13'' E	Htay, S.A.M.; Linn, K.T. The Effects of pH and Fermentation Media on the Antibacterial Activity of Secondary Metabolite Producing from Marine Derived Fungi. J. Myanmar Acad. Arts Sci. 2021, 19, 4B	[197]
