# Supplementary material for: Exploring Fungal Diversity in Seagrass Ecosystems for Pharmaceutical and Ecological Insights
Source: J Fungi (Basel). 2024 Sep 2;10(9):627. doi: 10.3390/jof10090627 (PMC11433010; doi:10.3390/jof10090627)
Supplement: Supplementary file 1 [file jof-10-00627-s001.zip › Table S2_edited.xlsx]

## Sheet: Sheet 1
Table S2
Taxa	Morphological/ molecular identification	Life mode	Host	Infected tissues	Sampling site	Country	GPS coordinates	Reference	Reference number in the main text
Sterile mycelium	Morphological	Miscellaneous	Zostera marina L.	Leaves	Easten shore of Chesapeake bay	USA	370 25' N; 760 51' W	Newell, S. Fungi and bacteria in or on leaves of Eelgrass ( Zostera marina L.) from Chesapeake Bay. Appl. Environ. Microbiol. 1981, 41, 1219–1224.	[198]
Sigmoidea sp.	Morphological	Miscellaneous	Zostera marina L.	Leaves	Easten shore of Chesapeake bay	USA	371 25' N; 760 51' W	Newell, S. Fungi and bacteria in or on leaves of Eelgrass ( Zostera marina L.) from Chesapeake Bay. Appl. Environ. Microbiol. 1981, 41, 1219–1224.	[198]
D. salina	Morphological	Miscellaneous	Zostera marina L.	Leaves	Easten shore of Chesapeake bay	USA	372 25' N; 760 51' W	Newell, S. Fungi and bacteria in or on leaves of Eelgrass ( Zostera marina L.) from Chesapeake Bay. Appl. Environ. Microbiol. 1981, 41, 1219–1224.	[198]
Cladosporium sp.	Morphological	Miscellaneous	Zostera marina L.	Leaves	Easten shore of Chesapeake bay	USA	373 25' N; 760 51' W	Newell, S. Fungi and bacteria in or on leaves of Eelgrass ( Zostera marina L.) from Chesapeake Bay. Appl. Environ. Microbiol. 1981, 41, 1219–1224.	[198]
Acremonium sp.	Morphological	Miscellaneous	Zostera marina L.	Leaves	Easten shore of Chesapeake bay	USA	374 25' N; 760 51' W	Newell, S. Fungi and bacteria in or on leaves of Eelgrass ( Zostera marina L.) from Chesapeake Bay. Appl. Environ. Microbiol. 1981, 41, 1219–1224.	[198]
V. ramulosa	Morphological	Miscellaneous	Zostera marina L.	Leaves	Easten shore of Chesapeake bay	USA	375 25' N; 760 51' W	Newell, S. Fungi and bacteria in or on leaves of Eelgrass ( Zostera marina L.) from Chesapeake Bay. Appl. Environ. Microbiol. 1981, 41, 1219–1224.	[198]
Lulworthia sp.	Morphological	Miscellaneous	Zostera marina L.	Leaves	Easten shore of Chesapeake bay	USA	376 25' N; 760 51' W	Newell, S. Fungi and bacteria in or on leaves of Eelgrass ( Zostera marina L.) from Chesapeake Bay. Appl. Environ. Microbiol. 1981, 41, 1219–1224.	[198]
Lindra marinera	Morphological	Miscellaneous	Not specified (given as decaying seagrass)	Leaves	Mare Anglaise beach, Seychelles	Seychelles	NG	Hyde, K.D.; Jones, E.B.G. Ecological observations on marine fungi from the Seychelles. Botanical journal of the Linnean Society, 1989, 100, 237-254.	[199]
Varicosporina ramulosa	Morphological	Miscellaneous	Not specified (given as decaying seagrass)	Leaves	Mare Anglaise beach, Seychelles	Seychelles	NG	Hyde, K.D.; Jones, E.B.G. Ecological observations on marine fungi from the Seychelles. Botanical journal of the Linnean Society, 1989, 100, 237-254.	[199]
Lulworthia sp.	Morphological	Miscellaneous	Not specified (given as decaying seagrass)	Leaves	Mare Anglaise beach, Seychelles	Seychelles	NG	Hyde, K.D.; Jones, E.B.G. Ecological observations on marine fungi from the Seychelles. Botanical journal of the Linnean Society, 1989, 100, 237-254.	[199]
Lindra thalassiae	Morphological	Miscellaneous	Not specified (given as decaying seagrass)	Leaves	Mare Anglaise beach, Seychelles	Seychelles	NG	Hyde, K.D.; Jones, E.B.G. Ecological observations on marine fungi from the Seychelles. Botanical journal of the Linnean Society, 1989, 100, 237-254.	[199]
Torpedospora radiata	Morphological	Miscellaneous	Not specified (given as decaying seagrass)	Leaves	Mare Anglaise beach, Seychelles	Seychelles	NG	Hyde, K.D.; Jones, E.B.G. Ecological observations on marine fungi from the Seychelles. Botanical journal of the Linnean Society, 1989, 100, 237-254.	[199]
Corollospora maritima	Morphological	Miscellaneous	Not specified (given as decaying seagrass)	Leaves	Mare Anglaise beach, Seychelles	Seychelles	NG	Hyde, K.D.; Jones, E.B.G. Ecological observations on marine fungi from the Seychelles. Botanical journal of the Linnean Society, 1989, 100, 237-254.	[199]
Acremonium	Morphological and molecular (but the method and results of molecular identification is not given)	Miscellaneous	Posidonia oceanica	Leaves, roots, rhizomes, matte	Riva Trigoso Bay, Liguria, Italy	Italy	NG	Panno, L.; Voyron, S.; Anastasi, A.; Mussat Sartor, R.; Varese, G.C. Biodiversity of marine fungi associated with the seagrass Posidonia oceanica. Biol. Mar. Mediterr. 2011, 18, 85–88.	[200]
Alternaria	Morphological and molecular (but the method and results of molecular identification is not given)	Miscellaneous	Posidonia oceanica	Roots, rhizomes, matte	Riva Trigoso Bay, Liguria, Italy	Italy	NG	Panno, L.; Voyron, S.; Anastasi, A.; Mussat Sartor, R.; Varese, G.C. Biodiversity of marine fungi associated with the seagrass Posidonia oceanica. Biol. Mar. Mediterr. 2011, 18, 85–88.	[200]
Apiospora	Morphological and molecular (but the method and results of molecular identification is not given)	Miscellaneous	Posidonia oceanica	Matte	Riva Trigoso Bay, Liguria, Italy	Italy	NG	Panno, L.; Voyron, S.; Anastasi, A.; Mussat Sartor, R.; Varese, G.C. Biodiversity of marine fungi associated with the seagrass Posidonia oceanica. Biol. Mar. Mediterr. 2011, 18, 85–88.	[200]
Arthrinium	Morphological and molecular (but the method and results of molecular identification is not given)	Miscellaneous	Posidonia oceanica	Rhizomes, matte	Riva Trigoso Bay, Liguria, Italy	Italy	NG	Panno, L.; Voyron, S.; Anastasi, A.; Mussat Sartor, R.; Varese, G.C. Biodiversity of marine fungi associated with the seagrass Posidonia oceanica. Biol. Mar. Mediterr. 2011, 18, 85–88.	[200]
Aspergillus	Morphological and molecular (but the method and results of molecular identification is not given)	Miscellaneous	Posidonia oceanica	Leaves, rhizomes	Riva Trigoso Bay, Liguria, Italy	Italy	NG	Panno, L.; Voyron, S.; Anastasi, A.; Mussat Sartor, R.; Varese, G.C. Biodiversity of marine fungi associated with the seagrass Posidonia oceanica. Biol. Mar. Mediterr. 2011, 18, 85–88.	[200]
Beauveria	Morphological and molecular (but the method and results of molecular identification is not given)	Miscellaneous	Posidonia oceanica	Roots, matte	Riva Trigoso Bay, Liguria, Italy	Italy	NG	Panno, L.; Voyron, S.; Anastasi, A.; Mussat Sartor, R.; Varese, G.C. Biodiversity of marine fungi associated with the seagrass Posidonia oceanica. Biol. Mar. Mediterr. 2011, 18, 85–88.	[200]
Candida	Morphological and molecular (but the method and results of molecular identification is not given)	Miscellaneous	Posidonia oceanica	Leaves	Riva Trigoso Bay, Liguria, Italy	Italy	NG	Panno, L.; Voyron, S.; Anastasi, A.; Mussat Sartor, R.; Varese, G.C. Biodiversity of marine fungi associated with the seagrass Posidonia oceanica. Biol. Mar. Mediterr. 2011, 18, 85–88.	[200]
Cephalotrichum	Morphological and molecular (but the method and results of molecular identification is not given)	Miscellaneous	Posidonia oceanica	Roots	Riva Trigoso Bay, Liguria, Italy	Italy	NG	Panno, L.; Voyron, S.; Anastasi, A.; Mussat Sartor, R.; Varese, G.C. Biodiversity of marine fungi associated with the seagrass Posidonia oceanica. Biol. Mar. Mediterr. 2011, 18, 85–88.	[200]
Cladosporium	Morphological and molecular (but the method and results of molecular identification is not given)	Miscellaneous	Posidonia oceanica	Leaves, roots, rhizomes, matte	Riva Trigoso Bay, Liguria, Italy	Italy	NG	Panno, L.; Voyron, S.; Anastasi, A.; Mussat Sartor, R.; Varese, G.C. Biodiversity of marine fungi associated with the seagrass Posidonia oceanica. Biol. Mar. Mediterr. 2011, 18, 85–88.	[200]
Clonostachys	Morphological and molecular (but the method and results of molecular identification is not given)	Miscellaneous	Posidonia oceanica	Matte	Riva Trigoso Bay, Liguria, Italy	Italy	NG	Panno, L.; Voyron, S.; Anastasi, A.; Mussat Sartor, R.; Varese, G.C. Biodiversity of marine fungi associated with the seagrass Posidonia oceanica. Biol. Mar. Mediterr. 2011, 18, 85–88.	[200]
Cremasteria	Morphological and molecular (but the method and results of molecular identification is not given)	Miscellaneous	Posidonia oceanica	Leaves	Riva Trigoso Bay, Liguria, Italy	Italy	NG	Panno, L.; Voyron, S.; Anastasi, A.; Mussat Sartor, R.; Varese, G.C. Biodiversity of marine fungi associated with the seagrass Posidonia oceanica. Biol. Mar. Mediterr. 2011, 18, 85–88.	[200]
Crocicreas	Morphological and molecular (but the method and results of molecular identification is not given)	Miscellaneous	Posidonia oceanica	Rhizomes	Riva Trigoso Bay, Liguria, Italy	Italy	NG	Panno, L.; Voyron, S.; Anastasi, A.; Mussat Sartor, R.; Varese, G.C. Biodiversity of marine fungi associated with the seagrass Posidonia oceanica. Biol. Mar. Mediterr. 2011, 18, 85–88.	[200]
Cyclothyrium	Morphological and molecular (but the method and results of molecular identification is not given)	Miscellaneous	Posidonia oceanica	Matte	Riva Trigoso Bay, Liguria, Italy	Italy	NG	Panno, L.; Voyron, S.; Anastasi, A.; Mussat Sartor, R.; Varese, G.C. Biodiversity of marine fungi associated with the seagrass Posidonia oceanica. Biol. Mar. Mediterr. 2011, 18, 85–88.	[200]
Cylindrocarpon	Morphological and molecular (but the method and results of molecular identification is not given)	Miscellaneous	Posidonia oceanica	Matte	Riva Trigoso Bay, Liguria, Italy	Italy	NG	Panno, L.; Voyron, S.; Anastasi, A.; Mussat Sartor, R.; Varese, G.C. Biodiversity of marine fungi associated with the seagrass Posidonia oceanica. Biol. Mar. Mediterr. 2011, 18, 85–88.	[200]
Dactylaria	Morphological and molecular (but the method and results of molecular identification is not given)	Miscellaneous	Posidonia oceanica	Roots	Riva Trigoso Bay, Liguria, Italy	Italy	NG	Panno, L.; Voyron, S.; Anastasi, A.; Mussat Sartor, R.; Varese, G.C. Biodiversity of marine fungi associated with the seagrass Posidonia oceanica. Biol. Mar. Mediterr. 2011, 18, 85–88.	[200]
Diaporthe	Morphological and molecular (but the method and results of molecular identification is not given)	Miscellaneous	Posidonia oceanica	Rhizomes	Riva Trigoso Bay, Liguria, Italy	Italy	NG	Panno, L.; Voyron, S.; Anastasi, A.; Mussat Sartor, R.; Varese, G.C. Biodiversity of marine fungi associated with the seagrass Posidonia oceanica. Biol. Mar. Mediterr. 2011, 18, 85–88.	[200]
Didymella	Morphological and molecular (but the method and results of molecular identification is not given)	Miscellaneous	Posidonia oceanica	Matte	Riva Trigoso Bay, Liguria, Italy	Italy	NG	Panno, L.; Voyron, S.; Anastasi, A.; Mussat Sartor, R.; Varese, G.C. Biodiversity of marine fungi associated with the seagrass Posidonia oceanica. Biol. Mar. Mediterr. 2011, 18, 85–88.	[200]
Exophiala	Morphological and molecular (but the method and results of molecular identification is not given)	Miscellaneous	Posidonia oceanica	Matte	Riva Trigoso Bay, Liguria, Italy	Italy	NG	Panno, L.; Voyron, S.; Anastasi, A.; Mussat Sartor, R.; Varese, G.C. Biodiversity of marine fungi associated with the seagrass Posidonia oceanica. Biol. Mar. Mediterr. 2011, 18, 85–88.	[200]
Geotrichum	Morphological and molecular (but the method and results of molecular identification is not given)	Miscellaneous	Posidonia oceanica	Matte	Riva Trigoso Bay, Liguria, Italy	Italy	NG	Panno, L.; Voyron, S.; Anastasi, A.; Mussat Sartor, R.; Varese, G.C. Biodiversity of marine fungi associated with the seagrass Posidonia oceanica. Biol. Mar. Mediterr. 2011, 18, 85–88.	[200]
Gibellulopsis	Morphological and molecular (but the method and results of molecular identification is not given)	Miscellaneous	Posidonia oceanica	Matte	Riva Trigoso Bay, Liguria, Italy	Italy	NG	Panno, L.; Voyron, S.; Anastasi, A.; Mussat Sartor, R.; Varese, G.C. Biodiversity of marine fungi associated with the seagrass Posidonia oceanica. Biol. Mar. Mediterr. 2011, 18, 85–88.	[200]
Gliomastix	Morphological and molecular (but the method and results of molecular identification is not given)	Miscellaneous	Posidonia oceanica	Matte	Riva Trigoso Bay, Liguria, Italy	Italy	NG	Panno, L.; Voyron, S.; Anastasi, A.; Mussat Sartor, R.; Varese, G.C. Biodiversity of marine fungi associated with the seagrass Posidonia oceanica. Biol. Mar. Mediterr. 2011, 18, 85–88.	[200]
Leptosphaeria	Morphological and molecular (but the method and results of molecular identification is not given)	Miscellaneous	Posidonia oceanica	Matte, rhizome	Riva Trigoso Bay, Liguria, Italy	Italy	NG	Panno, L.; Voyron, S.; Anastasi, A.; Mussat Sartor, R.; Varese, G.C. Biodiversity of marine fungi associated with the seagrass Posidonia oceanica. Biol. Mar. Mediterr. 2011, 18, 85–88.	[200]
Lophiostoma	Morphological and molecular (but the method and results of molecular identification is not given)	Miscellaneous	Posidonia oceanica	Rhizomes	Riva Trigoso Bay, Liguria, Italy	Italy	NG	Panno, L.; Voyron, S.; Anastasi, A.; Mussat Sartor, R.; Varese, G.C. Biodiversity of marine fungi associated with the seagrass Posidonia oceanica. Biol. Mar. Mediterr. 2011, 18, 85–88.	[200]
Mycosphaerella	Morphological and molecular (but the method and results of molecular identification is not given)	Miscellaneous	Posidonia oceanica	Leaves	Riva Trigoso Bay, Liguria, Italy	Italy	NG	Panno, L.; Voyron, S.; Anastasi, A.; Mussat Sartor, R.; Varese, G.C. Biodiversity of marine fungi associated with the seagrass Posidonia oceanica. Biol. Mar. Mediterr. 2011, 18, 85–88.	[200]
Myrmecridium	Morphological and molecular (but the method and results of molecular identification is not given)	Miscellaneous	Posidonia oceanica	Leaves	Riva Trigoso Bay, Liguria, Italy	Italy	NG	Panno, L.; Voyron, S.; Anastasi, A.; Mussat Sartor, R.; Varese, G.C. Biodiversity of marine fungi associated with the seagrass Posidonia oceanica. Biol. Mar. Mediterr. 2011, 18, 85–88.	[200]
Myrothecium	Morphological and molecular (but the method and results of molecular identification is not given)	Miscellaneous	Posidonia oceanica	Rhizomes	Riva Trigoso Bay, Liguria, Italy	Italy	NG	Panno, L.; Voyron, S.; Anastasi, A.; Mussat Sartor, R.; Varese, G.C. Biodiversity of marine fungi associated with the seagrass Posidonia oceanica. Biol. Mar. Mediterr. 2011, 18, 85–88.	[200]
Paraconiothyrium	Morphological and molecular (but the method and results of molecular identification is not given)	Miscellaneous	Posidonia oceanica	Rhizomes	Riva Trigoso Bay, Liguria, Italy	Italy	NG	Panno, L.; Voyron, S.; Anastasi, A.; Mussat Sartor, R.; Varese, G.C. Biodiversity of marine fungi associated with the seagrass Posidonia oceanica. Biol. Mar. Mediterr. 2011, 18, 85–88.	[200]
Penicillium	Morphological and molecular (but the method and results of molecular identification is not given)	Miscellaneous	Posidonia oceanica	Leaves, roots, rhizomes, matte	Riva Trigoso Bay, Liguria, Italy	Italy	NG	Panno, L.; Voyron, S.; Anastasi, A.; Mussat Sartor, R.; Varese, G.C. Biodiversity of marine fungi associated with the seagrass Posidonia oceanica. Biol. Mar. Mediterr. 2011, 18, 85–88.	[200]
Phaeocryptopus	Morphological and molecular (but the method and results of molecular identification is not given)	Miscellaneous	Posidonia oceanica	Leaves	Riva Trigoso Bay, Liguria, Italy	Italy	NG	Panno, L.; Voyron, S.; Anastasi, A.; Mussat Sartor, R.; Varese, G.C. Biodiversity of marine fungi associated with the seagrass Posidonia oceanica. Biol. Mar. Mediterr. 2011, 18, 85–88.	[200]
Phialophora	Morphological and molecular (but the method and results of molecular identification is not given)	Miscellaneous	Posidonia oceanica	Leaves, rhizomes, matte	Riva Trigoso Bay, Liguria, Italy	Italy	NG	Panno, L.; Voyron, S.; Anastasi, A.; Mussat Sartor, R.; Varese, G.C. Biodiversity of marine fungi associated with the seagrass Posidonia oceanica. Biol. Mar. Mediterr. 2011, 18, 85–88.	[200]
Pleurophoma	Morphological and molecular (but the method and results of molecular identification is not given)	Miscellaneous	Posidonia oceanica	Matte	Riva Trigoso Bay, Liguria, Italy	Italy	NG	Panno, L.; Voyron, S.; Anastasi, A.; Mussat Sartor, R.; Varese, G.C. Biodiversity of marine fungi associated with the seagrass Posidonia oceanica. Biol. Mar. Mediterr. 2011, 18, 85–88.	[200]
Pycnidiophora	Morphological and molecular (but the method and results of molecular identification is not given)	Miscellaneous	Posidonia oceanica	Leaves	Riva Trigoso Bay, Liguria, Italy	Italy	NG	Panno, L.; Voyron, S.; Anastasi, A.; Mussat Sartor, R.; Varese, G.C. Biodiversity of marine fungi associated with the seagrass Posidonia oceanica. Biol. Mar. Mediterr. 2011, 18, 85–88.	[200]
Pyrenochaete	Morphological and molecular (but the method and results of molecular identification is not given)	Miscellaneous	Posidonia oceanica	Matte	Riva Trigoso Bay, Liguria, Italy	Italy	NG	Panno, L.; Voyron, S.; Anastasi, A.; Mussat Sartor, R.; Varese, G.C. Biodiversity of marine fungi associated with the seagrass Posidonia oceanica. Biol. Mar. Mediterr. 2011, 18, 85–88.	[200]
Radulidium	Morphological and molecular (but the method and results of molecular identification is not given)	Miscellaneous	Posidonia oceanica	Matte	Riva Trigoso Bay, Liguria, Italy	Italy	NG	Panno, L.; Voyron, S.; Anastasi, A.; Mussat Sartor, R.; Varese, G.C. Biodiversity of marine fungi associated with the seagrass Posidonia oceanica. Biol. Mar. Mediterr. 2011, 18, 85–88.	[200]
Schizophyllum	Morphological and molecular (but the method and results of molecular identification is not given)	Miscellaneous	Posidonia oceanica	Roots	Riva Trigoso Bay, Liguria, Italy	Italy	NG	Panno, L.; Voyron, S.; Anastasi, A.; Mussat Sartor, R.; Varese, G.C. Biodiversity of marine fungi associated with the seagrass Posidonia oceanica. Biol. Mar. Mediterr. 2011, 18, 85–88.	[200]
Sordariomycetes	Morphological and molecular (but the method and results of molecular identification is not given)	Miscellaneous	Posidonia oceanica	Rhizomes	Riva Trigoso Bay, Liguria, Italy	Italy	NG	Panno, L.; Voyron, S.; Anastasi, A.; Mussat Sartor, R.; Varese, G.C. Biodiversity of marine fungi associated with the seagrass Posidonia oceanica. Biol. Mar. Mediterr. 2011, 18, 85–88.	[200]
Sporobolomyces	Morphological and molecular (but the method and results of molecular identification is not given)	Miscellaneous	Posidonia oceanica	Leaves	Riva Trigoso Bay, Liguria, Italy	Italy	NG	Panno, L.; Voyron, S.; Anastasi, A.; Mussat Sartor, R.; Varese, G.C. Biodiversity of marine fungi associated with the seagrass Posidonia oceanica. Biol. Mar. Mediterr. 2011, 18, 85–88.	[200]
Stachylidium	Morphological and molecular (but the method and results of molecular identification is not given)	Miscellaneous	Posidonia oceanica	Rhizomes	Riva Trigoso Bay, Liguria, Italy	Italy	NG	Panno, L.; Voyron, S.; Anastasi, A.; Mussat Sartor, R.; Varese, G.C. Biodiversity of marine fungi associated with the seagrass Posidonia oceanica. Biol. Mar. Mediterr. 2011, 18, 85–88.	[200]
Torula	Morphological and molecular (but the method and results of molecular identification is not given)	Miscellaneous	Posidonia oceanica	Roots	Riva Trigoso Bay, Liguria, Italy	Italy	NG	Panno, L.; Voyron, S.; Anastasi, A.; Mussat Sartor, R.; Varese, G.C. Biodiversity of marine fungi associated with the seagrass Posidonia oceanica. Biol. Mar. Mediterr. 2011, 18, 85–88.	[200]
Trichoderma	Morphological and molecular (but the method and results of molecular identification is not given)	Miscellaneous	Posidonia oceanica	Rhizomes, matte	Riva Trigoso Bay, Liguria, Italy	Italy	NG	Panno, L.; Voyron, S.; Anastasi, A.; Mussat Sartor, R.; Varese, G.C. Biodiversity of marine fungi associated with the seagrass Posidonia oceanica. Biol. Mar. Mediterr. 2011, 18, 85–88.	[200]
Trichosporon	Morphological and molecular (but the method and results of molecular identification is not given)	Miscellaneous	Posidonia oceanica	Rhizomes	Riva Trigoso Bay, Liguria, Italy	Italy	NG	Panno, L.; Voyron, S.; Anastasi, A.; Mussat Sartor, R.; Varese, G.C. Biodiversity of marine fungi associated with the seagrass Posidonia oceanica. Biol. Mar. Mediterr. 2011, 18, 85–88.	[200]
Wallemia	Morphological and molecular (but the method and results of molecular identification is not given)	Miscellaneous	Posidonia oceanica	Leaves	Riva Trigoso Bay, Liguria, Italy	Italy	NG	Panno, L.; Voyron, S.; Anastasi, A.; Mussat Sartor, R.; Varese, G.C. Biodiversity of marine fungi associated with the seagrass Posidonia oceanica. Biol. Mar. Mediterr. 2011, 18, 85–88.	[200]
Unidentified species	Morphological and molecular (but the method and results of molecular identification is not given)	Miscellaneous	Posidonia oceanica		Riva Trigoso Bay, Liguria, Italy	Italy	NG	Panno, L.; Voyron, S.; Anastasi, A.; Mussat Sartor, R.; Varese, G.C. Biodiversity of marine fungi associated with the seagrass Posidonia oceanica. Biol. Mar. Mediterr. 2011, 18, 85–88.	[200]
Acremonium implicatum	Morphological and molecular	Miscellaneous	Posidonia oceanica	Roots	Punta Manara close to Riva Trigoso Bay (Liguria, Italy).	Italy	NG	Panno, L.; Voyron, S.; Anastasi, A.; Mussat Sartor, R.; Varese, G.C. Biodiversity of marine fungi associated with the seagrass Posidonia oceanica. Biol. Mar. Mediterr. 2011, 18, 85–88.	[200]
Acremonium minutisporum	Morphological and molecular	Miscellaneous	Posidonia oceanica	Matte	Punta Manara close to Riva Trigoso Bay (Liguria, Italy).	Italy	NG	Panno, L.; Voyron, S.; Anastasi, A.; Mussat Sartor, R.; Varese, G.C. Biodiversity of marine fungi associated with the seagrass Posidonia oceanica. Biol. Mar. Mediterr. 2011, 18, 85–88.	[200]
Acremonium sp.	Morphological and molecular	Miscellaneous	Posidonia oceanica	Rhizomes	Punta Manara close to Riva Trigoso Bay (Liguria, Italy).	Italy	NG	Panno, L.; Voyron, S.; Anastasi, A.; Mussat Sartor, R.; Varese, G.C. Biodiversity of marine fungi associated with the seagrass Posidonia oceanica. Biol. Mar. Mediterr. 2011, 18, 85–88.	[200]
Acremonium strictum	Morphological and molecular	Miscellaneous	Posidonia oceanica	Leaves	Punta Manara close to Riva Trigoso Bay (Liguria, Italy).	Italy	NG	Panno, L.; Voyron, S.; Anastasi, A.; Mussat Sartor, R.; Varese, G.C. Biodiversity of marine fungi associated with the seagrass Posidonia oceanica. Biol. Mar. Mediterr. 2011, 18, 85–88.	[200]
Acremonium tubaki	Morphological and molecular	Miscellaneous	Posidonia oceanica	Matte	Punta Manara close to Riva Trigoso Bay (Liguria, Italy).	Italy	NG	Panno, L.; Voyron, S.; Anastasi, A.; Mussat Sartor, R.; Varese, G.C. Biodiversity of marine fungi associated with the seagrass Posidonia oceanica. Biol. Mar. Mediterr. 2011, 18, 85–88.	[200]
Acremonium verruculosum	Morphological and molecular	Miscellaneous	Posidonia oceanica	Leaves	Punta Manara close to Riva Trigoso Bay (Liguria, Italy).	Italy	NG	Panno, L.; Voyron, S.; Anastasi, A.; Mussat Sartor, R.; Varese, G.C. Biodiversity of marine fungi associated with the seagrass Posidonia oceanica. Biol. Mar. Mediterr. 2011, 18, 85–88.	[200]
Alternaria alternata	Morphological and molecular	Miscellaneous	Posidonia oceanica	Roots, matte	Punta Manara close to Riva Trigoso Bay (Liguria, Italy).	Italy	NG	Panno, L.; Voyron, S.; Anastasi, A.; Mussat Sartor, R.; Varese, G.C. Biodiversity of marine fungi associated with the seagrass Posidonia oceanica. Biol. Mar. Mediterr. 2011, 18, 85–88.	[200]
Apiospora montagnei	Morphological and molecular	Miscellaneous	Posidonia oceanica	Matte	Punta Manara close to Riva Trigoso Bay (Liguria, Italy).	Italy	NG	Panno, L.; Voyron, S.; Anastasi, A.; Mussat Sartor, R.; Varese, G.C. Biodiversity of marine fungi associated with the seagrass Posidonia oceanica. Biol. Mar. Mediterr. 2011, 18, 85–88.	[200]
Arthrinium phaeospermum	Morphological and molecular	Miscellaneous	Posidonia oceanica	Matte	Punta Manara close to Riva Trigoso Bay (Liguria, Italy).	Italy	NG	Panno, L.; Voyron, S.; Anastasi, A.; Mussat Sartor, R.; Varese, G.C. Biodiversity of marine fungi associated with the seagrass Posidonia oceanica. Biol. Mar. Mediterr. 2011, 18, 85–88.	[200]
Arthrinium sacchari	Morphological and molecular	Miscellaneous	Posidonia oceanica	Matte	Punta Manara close to Riva Trigoso Bay (Liguria, Italy).	Italy	NG	Panno, L.; Voyron, S.; Anastasi, A.; Mussat Sartor, R.; Varese, G.C. Biodiversity of marine fungi associated with the seagrass Posidonia oceanica. Biol. Mar. Mediterr. 2011, 18, 85–88.	[200]
Arthrinium sphaerospermum	Morphological and molecular	Miscellaneous	Posidonia oceanica	Rhiomes	Punta Manara close to Riva Trigoso Bay (Liguria, Italy).	Italy	NG	Panno, L.; Voyron, S.; Anastasi, A.; Mussat Sartor, R.; Varese, G.C. Biodiversity of marine fungi associated with the seagrass Posidonia oceanica. Biol. Mar. Mediterr. 2011, 18, 85–88.	[200]
Ascomycota sp. – SM morph.	Morphological and molecular	Miscellaneous	Posidonia oceanica	Rhiomes	Punta Manara close to Riva Trigoso Bay (Liguria, Italy).	Italy	NG	Panno, L.; Voyron, S.; Anastasi, A.; Mussat Sartor, R.; Varese, G.C. Biodiversity of marine fungi associated with the seagrass Posidonia oceanica. Biol. Mar. Mediterr. 2011, 18, 85–88.	[200]
Aspergillus awamori	Morphological and molecular	Miscellaneous	Posidonia oceanica	Rhiomes	Punta Manara close to Riva Trigoso Bay (Liguria, Italy).	Italy	NG	Panno, L.; Voyron, S.; Anastasi, A.; Mussat Sartor, R.; Varese, G.C. Biodiversity of marine fungi associated with the seagrass Posidonia oceanica. Biol. Mar. Mediterr. 2011, 18, 85–88.	[200]
Aspergillus fumigatus	Morphological and molecular	Miscellaneous	Posidonia oceanica	Rhiomes	Punta Manara close to Riva Trigoso Bay (Liguria, Italy).	Italy	NG	Panno, L.; Voyron, S.; Anastasi, A.; Mussat Sartor, R.; Varese, G.C. Biodiversity of marine fungi associated with the seagrass Posidonia oceanica. Biol. Mar. Mediterr. 2011, 18, 85–88.	[200]
Aspergillus versicolor	Morphological and molecular	Miscellaneous	Posidonia oceanica	Leaves	Punta Manara close to Riva Trigoso Bay (Liguria, Italy).	Italy	NG	Panno, L.; Voyron, S.; Anastasi, A.; Mussat Sartor, R.; Varese, G.C. Biodiversity of marine fungi associated with the seagrass Posidonia oceanica. Biol. Mar. Mediterr. 2011, 18, 85–88.	[200]
Beauveria bassian	Morphological and molecular	Miscellaneous	Posidonia oceanica	Roots, matte	Punta Manara close to Riva Trigoso Bay (Liguria, Italy).	Italy	NG	Panno, L.; Voyron, S.; Anastasi, A.; Mussat Sartor, R.; Varese, G.C. Biodiversity of marine fungi associated with the seagrass Posidonia oceanica. Biol. Mar. Mediterr. 2011, 18, 85–88.	[200]
Cadophora sp. – SM morph	Morphological and molecular	Miscellaneous	Posidonia oceanica	Matte	Punta Manara close to Riva Trigoso Bay (Liguria, Italy).	Italy	NG	Panno, L.; Voyron, S.; Anastasi, A.; Mussat Sartor, R.; Varese, G.C. Biodiversity of marine fungi associated with the seagrass Posidonia oceanica. Biol. Mar. Mediterr. 2011, 18, 85–88.	[200]
Candida zeylanoides	Morphological and molecular	Miscellaneous	Posidonia oceanica	Leaves	Punta Manara close to Riva Trigoso Bay (Liguria, Italy).	Italy	NG	Panno, L.; Voyron, S.; Anastasi, A.; Mussat Sartor, R.; Varese, G.C. Biodiversity of marine fungi associated with the seagrass Posidonia oceanica. Biol. Mar. Mediterr. 2011, 18, 85–88.	[200]
Cephalotrichum stemonitis	Morphological and molecular	Miscellaneous	Posidonia oceanica	Roots	Punta Manara close to Riva Trigoso Bay (Liguria, Italy).	Italy	NG	Panno, L.; Voyron, S.; Anastasi, A.; Mussat Sartor, R.; Varese, G.C. Biodiversity of marine fungi associated with the seagrass Posidonia oceanica. Biol. Mar. Mediterr. 2011, 18, 85–88.	[200]
Cladosporium cladosporioides (Fresen.)	Morphological and molecular	Miscellaneous	Posidonia oceanica	Rhizomes, matte	Punta Manara close to Riva Trigoso Bay (Liguria, Italy).	Italy	NG	Panno, L.; Voyron, S.; Anastasi, A.; Mussat Sartor, R.; Varese, G.C. Biodiversity of marine fungi associated with the seagrass Posidonia oceanica. Biol. Mar. Mediterr. 2011, 18, 85–88.	[200]
Cladosporium cucumerinum	Morphological and molecular	Miscellaneous	Posidonia oceanica	Leaves	Punta Manara close to Riva Trigoso Bay (Liguria, Italy).	Italy	NG	Panno, L.; Voyron, S.; Anastasi, A.; Mussat Sartor, R.; Varese, G.C. Biodiversity of marine fungi associated with the seagrass Posidonia oceanica. Biol. Mar. Mediterr. 2011, 18, 85–88.	[200]
Cladosporium herbarum	Morphological and molecular	Miscellaneous	Posidonia oceanica	Rhizomes, matte	Punta Manara close to Riva Trigoso Bay (Liguria, Italy).	Italy	NG	Panno, L.; Voyron, S.; Anastasi, A.; Mussat Sartor, R.; Varese, G.C. Biodiversity of marine fungi associated with the seagrass Posidonia oceanica. Biol. Mar. Mediterr. 2011, 18, 85–88.	[200]
Cladosporium oxysporum	Morphological and molecular	Miscellaneous	Posidonia oceanica	Roots	Punta Manara close to Riva Trigoso Bay (Liguria, Italy).	Italy	NG	Panno, L.; Voyron, S.; Anastasi, A.; Mussat Sartor, R.; Varese, G.C. Biodiversity of marine fungi associated with the seagrass Posidonia oceanica. Biol. Mar. Mediterr. 2011, 18, 85–88.	[200]
Cladosporium sp.	Morphological and molecular	Miscellaneous	Posidonia oceanica	Rhizomes	Punta Manara close to Riva Trigoso Bay (Liguria, Italy).	Italy	NG	Panno, L.; Voyron, S.; Anastasi, A.; Mussat Sartor, R.; Varese, G.C. Biodiversity of marine fungi associated with the seagrass Posidonia oceanica. Biol. Mar. Mediterr. 2011, 18, 85–88.	[200]
Cladosporium sphaerospermum Penz.	Morphological and molecular	Miscellaneous	Posidonia oceanica	Rhizomes	Punta Manara close to Riva Trigoso Bay (Liguria, Italy).	Italy	NG	Panno, L.; Voyron, S.; Anastasi, A.; Mussat Sartor, R.; Varese, G.C. Biodiversity of marine fungi associated with the seagrass Posidonia oceanica. Biol. Mar. Mediterr. 2011, 18, 85–88.	[200]
Clonostachys rosea f. catenulata (J.C.	Morphological and molecular	Miscellaneous	Posidonia oceanica	Matte	Punta Manara close to Riva Trigoso Bay (Liguria, Italy).	Italy	NG	Panno, L.; Voyron, S.; Anastasi, A.; Mussat Sartor, R.; Varese, G.C. Biodiversity of marine fungi associated with the seagrass Posidonia oceanica. Biol. Mar. Mediterr. 2011, 18, 85–88.	[200]
Coniothyrium fuckeli	Morphological and molecular	Miscellaneous	Posidonia oceanica	Rhizomes, matte	Punta Manara close to Riva Trigoso Bay (Liguria, Italy).	Italy	NG	Panno, L.; Voyron, S.; Anastasi, A.; Mussat Sartor, R.; Varese, G.C. Biodiversity of marine fungi associated with the seagrass Posidonia oceanica. Biol. Mar. Mediterr. 2011, 18, 85–88.	[200]
Cremasteria cymatilis	Morphological and molecular	Miscellaneous	Posidonia oceanica	Leaves	Punta Manara close to Riva Trigoso Bay (Liguria, Italy).	Italy	NG	Panno, L.; Voyron, S.; Anastasi, A.; Mussat Sartor, R.; Varese, G.C. Biodiversity of marine fungi associated with the seagrass Posidonia oceanica. Biol. Mar. Mediterr. 2011, 18, 85–88.	[200]
Crocicreas cyathoideum var. cacaliae (Bull)S.E.	Morphological and molecular	Miscellaneous	Posidonia oceanica	Rhizomes	Punta Manara close to Riva Trigoso Bay (Liguria, Italy).	Italy	NG	Panno, L.; Voyron, S.; Anastasi, A.; Mussat Sartor, R.; Varese, G.C. Biodiversity of marine fungi associated with the seagrass Posidonia oceanica. Biol. Mar. Mediterr. 2011, 18, 85–88.	[200]
Cyclothyrium sp	Morphological and molecular	Miscellaneous	Posidonia oceanica	Matte	Punta Manara close to Riva Trigoso Bay (Liguria, Italy).	Italy	NG	Panno, L.; Voyron, S.; Anastasi, A.; Mussat Sartor, R.; Varese, G.C. Biodiversity of marine fungi associated with the seagrass Posidonia oceanica. Biol. Mar. Mediterr. 2011, 18, 85–88.	[200]
Cylindrocarpon didymum	Morphological and molecular	Miscellaneous	Posidonia oceanica	Matte	Punta Manara close to Riva Trigoso Bay (Liguria, Italy).	Italy	NG	Panno, L.; Voyron, S.; Anastasi, A.; Mussat Sartor, R.; Varese, G.C. Biodiversity of marine fungi associated with the seagrass Posidonia oceanica. Biol. Mar. Mediterr. 2011, 18, 85–88.	[200]
Dactylaria humicola	Morphological and molecular	Miscellaneous	Posidonia oceanica	Roots	Punta Manara close to Riva Trigoso Bay (Liguria, Italy).	Italy	NG	Panno, L.; Voyron, S.; Anastasi, A.; Mussat Sartor, R.; Varese, G.C. Biodiversity of marine fungi associated with the seagrass Posidonia oceanica. Biol. Mar. Mediterr. 2011, 18, 85–88.	[200]
Diaporthe sp	Morphological and molecular	Miscellaneous	Posidonia oceanica	Rhizomes	Punta Manara close to Riva Trigoso Bay (Liguria, Italy).	Italy	NG	Panno, L.; Voyron, S.; Anastasi, A.; Mussat Sartor, R.; Varese, G.C. Biodiversity of marine fungi associated with the seagrass Posidonia oceanica. Biol. Mar. Mediterr. 2011, 18, 85–88.	[200]
Exophiala oligosperma Calandron ex de Hoog & Tintel., et al. (2003	Morphological and molecular	Miscellaneous	Posidonia oceanica	Matte	Punta Manara close to Riva Trigoso Bay (Liguria, Italy).	Italy	NG	Panno, L.; Voyron, S.; Anastasi, A.; Mussat Sartor, R.; Varese, G.C. Biodiversity of marine fungi associated with the seagrass Posidonia oceanica. Biol. Mar. Mediterr. 2011, 18, 85–88.	[200]
Geotrichum candidum Link 1809	Morphological and molecular	Miscellaneous	Posidonia oceanica	Matte	Punta Manara close to Riva Trigoso Bay (Liguria, Italy).	Italy	NG	Panno, L.; Voyron, S.; Anastasi, A.; Mussat Sartor, R.; Varese, G.C. Biodiversity of marine fungi associated with the seagrass Posidonia oceanica. Biol. Mar. Mediterr. 2011, 18, 85–88.	[200]
Gibellulopsis nigrescens (Pethybr.) Zare, W. Gams & Summerb. 2007	Morphological and molecular	Miscellaneous	Posidonia oceanica	Matte	Punta Manara close to Riva Trigoso Bay (Liguria, Italy).	Italy	NG	Panno, L.; Voyron, S.; Anastasi, A.; Mussat Sartor, R.; Varese, G.C. Biodiversity of marine fungi associated with the seagrass Posidonia oceanica. Biol. Mar. Mediterr. 2011, 18, 85–88.	[200]
Gliomastix murorum var. murorum (Corda) S. Hughes 1958	Morphological and molecular	Miscellaneous	Posidonia oceanica	Matte	Punta Manara close to Riva Trigoso Bay (Liguria, Italy).	Italy	NG	Panno, L.; Voyron, S.; Anastasi, A.; Mussat Sartor, R.; Varese, G.C. Biodiversity of marine fungi associated with the seagrass Posidonia oceanica. Biol. Mar. Mediterr. 2011, 18, 85–88.	[200]
Helotiales sp. – SM morph.	Morphological and molecular	Miscellaneous	Posidonia oceanica	Matte	Punta Manara close to Riva Trigoso Bay (Liguria, Italy).	Italy	NG	Panno, L.; Voyron, S.; Anastasi, A.; Mussat Sartor, R.; Varese, G.C. Biodiversity of marine fungi associated with the seagrass Posidonia oceanica. Biol. Mar. Mediterr. 2011, 18, 85–88.	[200]
Massarina sp.	Morphological and molecular	Miscellaneous	Posidonia oceanica	Rhizome	Punta Manara close to Riva Trigoso Bay (Liguria, Italy).	Italy	NG	Panno, L.; Voyron, S.; Anastasi, A.; Mussat Sartor, R.; Varese, G.C. Biodiversity of marine fungi associated with the seagrass Posidonia oceanica. Biol. Mar. Mediterr. 2011, 18, 85–88.	[200]
Mycosphaerella punctiformis (Pers.) Starback 1889	Morphological and molecular	Miscellaneous	Posidonia oceanica	Leaves	Punta Manara close to Riva Trigoso Bay (Liguria, Italy).	Italy	NG	Panno, L.; Voyron, S.; Anastasi, A.; Mussat Sartor, R.; Varese, G.C. Biodiversity of marine fungi associated with the seagrass Posidonia oceanica. Biol. Mar. Mediterr. 2011, 18, 85–88.	[200]
Myrmecridium schulzeri var. schulzeri (Sacc.) Arza et al.,2007	Morphological and molecular	Miscellaneous	Posidonia oceanica	Leaves	Punta Manara close to Riva Trigoso Bay (Liguria, Italy).	Italy	NG	Panno, L.; Voyron, S.; Anastasi, A.; Mussat Sartor, R.; Varese, G.C. Biodiversity of marine fungi associated with the seagrass Posidonia oceanica. Biol. Mar. Mediterr. 2011, 18, 85–88.	[200]
Myrothecium roridum Tode 1790	Morphological and molecular	Miscellaneous	Posidonia oceanica	Rhizomes	Punta Manara close to Riva Trigoso Bay (Liguria, Italy).	Italy	NG	Panno, L.; Voyron, S.; Anastasi, A.; Mussat Sartor, R.; Varese, G.C. Biodiversity of marine fungi associated with the seagrass Posidonia oceanica. Biol. Mar. Mediterr. 2011, 18, 85–88.	[200]
Myrothecium verrucaria (Alb. & Schwein.) Ditmar 1813	Morphological and molecular	Miscellaneous	Posidonia oceanica	Rhizomes	Punta Manara close to Riva Trigoso Bay (Liguria, Italy).	Italy	NG	Panno, L.; Voyron, S.; Anastasi, A.; Mussat Sartor, R.; Varese, G.C. Biodiversity of marine fungi associated with the seagrass Posidonia oceanica. Biol. Mar. Mediterr. 2011, 18, 85–88.	[200]
Paraconiothyrium sporulosum (W. Gams & Domsch) Ver. et al., 2004	Morphological and molecular	Miscellaneous	Posidonia oceanica	Rhizomes	Punta Manara close to Riva Trigoso Bay (Liguria, Italy).	Italy	NG	Panno, L.; Voyron, S.; Anastasi, A.; Mussat Sartor, R.; Varese, G.C. Biodiversity of marine fungi associated with the seagrass Posidonia oceanica. Biol. Mar. Mediterr. 2011, 18, 85–88.	[200]
Penicillium aurantiogriseum var. viridicatum (Westling) Fris., 1989	Morphological and molecular	Miscellaneous	Posidonia oceanica	Leaves	Punta Manara close to Riva Trigoso Bay (Liguria, Italy).	Italy	NG	Panno, L.; Voyron, S.; Anastasi, A.; Mussat Sartor, R.; Varese, G.C. Biodiversity of marine fungi associated with the seagrass Posidonia oceanica. Biol. Mar. Mediterr. 2011, 18, 85–88.	[200]
Penicillium brevicompactum Dierckx,1903	Morphological and molecular	Miscellaneous	Posidonia oceanica	Roots, matte	Punta Manara close to Riva Trigoso Bay (Liguria, Italy).	Italy	NG	Panno, L.; Voyron, S.; Anastasi, A.; Mussat Sartor, R.; Varese, G.C. Biodiversity of marine fungi associated with the seagrass Posidonia oceanica. Biol. Mar. Mediterr. 2011, 18, 85–88.	[200]
Penicillium chrysogenum var. chrysogenum Thom, 1910	Morphological and molecular	Miscellaneous	Posidonia oceanica	Leaves, roots, rhizomes, matte	Punta Manara close to Riva Trigoso Bay (Liguria, Italy).	Italy	NG	Panno, L.; Voyron, S.; Anastasi, A.; Mussat Sartor, R.; Varese, G.C. Biodiversity of marine fungi associated with the seagrass Posidonia oceanica. Biol. Mar. Mediterr. 2011, 18, 85–88.	[200]
Penicillium decumbens Thom. 1910	Morphological and molecular	Miscellaneous	Posidonia oceanica	Leaves, matte	Punta Manara close to Riva Trigoso Bay (Liguria, Italy).	Italy	NG	Panno, L.; Voyron, S.; Anastasi, A.; Mussat Sartor, R.; Varese, G.C. Biodiversity of marine fungi associated with the seagrass Posidonia oceanica. Biol. Mar. Mediterr. 2011, 18, 85–88.	[200]
Penicillium expansum Link 1809	Morphological and molecular	Miscellaneous	Posidonia oceanica	Rhizome, matte	Punta Manara close to Riva Trigoso Bay (Liguria, Italy).	Italy	NG	Panno, L.; Voyron, S.; Anastasi, A.; Mussat Sartor, R.; Varese, G.C. Biodiversity of marine fungi associated with the seagrass Posidonia oceanica. Biol. Mar. Mediterr. 2011, 18, 85–88.	[200]
Penicillium italicum Wehmer 1894	Morphological and molecular	Miscellaneous	Posidonia oceanica	Rhizomes	Punta Manara close to Riva Trigoso Bay (Liguria, Italy).	Italy	NG	Panno, L.; Voyron, S.; Anastasi, A.; Mussat Sartor, R.; Varese, G.C. Biodiversity of marine fungi associated with the seagrass Posidonia oceanica. Biol. Mar. Mediterr. 2011, 18, 85–88.	[200]
Penicillium janczewskii K.M. Zalessky 1927	Morphological and molecular	Miscellaneous	Posidonia oceanica	Leaves, roots, rhizomes, matte	Punta Manara close to Riva Trigoso Bay (Liguria, Italy).	Italy	NG	Panno, L.; Voyron, S.; Anastasi, A.; Mussat Sartor, R.; Varese, G.C. Biodiversity of marine fungi associated with the seagrass Posidonia oceanica. Biol. Mar. Mediterr. 2011, 18, 85–88.	[200]
Penicillium restrictum J.C. Gilman & E.V. Abbott 1927	Morphological and molecular	Miscellaneous	Posidonia oceanica	Rhizomes	Punta Manara close to Riva Trigoso Bay (Liguria, Italy).	Italy	NG	Panno, L.; Voyron, S.; Anastasi, A.; Mussat Sartor, R.; Varese, G.C. Biodiversity of marine fungi associated with the seagrass Posidonia oceanica. Biol. Mar. Mediterr. 2011, 18, 85–88.	[200]
Penicillium spinulosum Thom, 1910	Morphological and molecular	Miscellaneous	Posidonia oceanica	Rhizomes, matte	Punta Manara close to Riva Trigoso Bay (Liguria, Italy).	Italy	NG	Panno, L.; Voyron, S.; Anastasi, A.; Mussat Sartor, R.; Varese, G.C. Biodiversity of marine fungi associated with the seagrass Posidonia oceanica. Biol. Mar. Mediterr. 2011, 18, 85–88.	[200]
Penicillium waksmanii K.M. Zalessky, 1927	Morphological and molecular	Miscellaneous	Posidonia oceanica	Leaves, matte	Punta Manara close to Riva Trigoso Bay (Liguria, Italy).	Italy	NG	Panno, L.; Voyron, S.; Anastasi, A.; Mussat Sartor, R.; Varese, G.C. Biodiversity of marine fungi associated with the seagrass Posidonia oceanica. Biol. Mar. Mediterr. 2011, 18, 85–88.	[200]
Phaeosphaeria sp.	Morphological and molecular	Miscellaneous	Posidonia oceanica	Rhizomes, matte	Punta Manara close to Riva Trigoso Bay (Liguria, Italy).	Italy	NG	Panno, L.; Voyron, S.; Anastasi, A.; Mussat Sartor, R.; Varese, G.C. Biodiversity of marine fungi associated with the seagrass Posidonia oceanica. Biol. Mar. Mediterr. 2011, 18, 85–88.	[200]
Phialophora bubakii (Laxa) Schol-Schwarz 1970 Phialophora cinerescens (Wollenw.) J.F.H. Beyma 1940	Morphological and molecular	Miscellaneous	Posidonia oceanica	Rhizomes, matte	Punta Manara close to Riva Trigoso Bay (Liguria, Italy).	Italy	NG	Panno, L.; Voyron, S.; Anastasi, A.; Mussat Sartor, R.; Varese, G.C. Biodiversity of marine fungi associated with the seagrass Posidonia oceanica. Biol. Mar. Mediterr. 2011, 18, 85–88.	[200]
Phialophora cinerescens (Wollenw.) J.F.H. Beyma 1940	Morphological and molecular	Miscellaneous	Posidonia oceanica	Leaves	Punta Manara close to Riva Trigoso Bay (Liguria, Italy).	Italy	NG	Panno, L.; Voyron, S.; Anastasi, A.; Mussat Sartor, R.; Varese, G.C. Biodiversity of marine fungi associated with the seagrass Posidonia oceanica. Biol. Mar. Mediterr. 2011, 18, 85–88.	[200]
Pleosporales sp. – SM morph	Morphological and molecular	Miscellaneous	Posidonia oceanica	Leaves, matte	Punta Manara close to Riva Trigoso Bay (Liguria, Italy).	Italy	NG	Panno, L.; Voyron, S.; Anastasi, A.; Mussat Sartor, R.; Varese, G.C. Biodiversity of marine fungi associated with the seagrass Posidonia oceanica. Biol. Mar. Mediterr. 2011, 18, 85–88.	[200]
Pleosporales sp. – SM morph	Morphological and molecular	Miscellaneous	Posidonia oceanica	Roots, matte	Punta Manara close to Riva Trigoso Bay (Liguria, Italy).	Italy	NG	Panno, L.; Voyron, S.; Anastasi, A.; Mussat Sartor, R.; Varese, G.C. Biodiversity of marine fungi associated with the seagrass Posidonia oceanica. Biol. Mar. Mediterr. 2011, 18, 85–88.	[200]
Pleosporales sp. – SM morph	Morphological and molecular	Miscellaneous	Posidonia oceanica	Rhizomes	Punta Manara close to Riva Trigoso Bay (Liguria, Italy).	Italy	NG	Panno, L.; Voyron, S.; Anastasi, A.; Mussat Sartor, R.; Varese, G.C. Biodiversity of marine fungi associated with the seagrass Posidonia oceanica. Biol. Mar. Mediterr. 2011, 18, 85–88.	[200]
Pleosporales sp. – SM morph	Morphological and molecular	Miscellaneous	Posidonia oceanica	Matte	Punta Manara close to Riva Trigoso Bay (Liguria, Italy).	Italy	NG	Panno, L.; Voyron, S.; Anastasi, A.; Mussat Sartor, R.; Varese, G.C. Biodiversity of marine fungi associated with the seagrass Posidonia oceanica. Biol. Mar. Mediterr. 2011, 18, 85–88.	[200]
Pleosporales sp. – SM morph	Morphological and molecular	Miscellaneous	Posidonia oceanica	Matte	Punta Manara close to Riva Trigoso Bay (Liguria, Italy).	Italy	NG	Panno, L.; Voyron, S.; Anastasi, A.; Mussat Sartor, R.; Varese, G.C. Biodiversity of marine fungi associated with the seagrass Posidonia oceanica. Biol. Mar. Mediterr. 2011, 18, 85–88.	[200]
Pleosporales sp. – SM morph	Morphological and molecular	Miscellaneous	Posidonia oceanica	Matte	Punta Manara close to Riva Trigoso Bay (Liguria, Italy).	Italy	NG	Panno, L.; Voyron, S.; Anastasi, A.; Mussat Sartor, R.; Varese, G.C. Biodiversity of marine fungi associated with the seagrass Posidonia oceanica. Biol. Mar. Mediterr. 2011, 18, 85–88.	[200]
Pleosporales sp. – SM morph	Morphological and molecular	Miscellaneous	Posidonia oceanica	Rhizomes, matte	Punta Manara close to Riva Trigoso Bay (Liguria, Italy).	Italy	NG	Panno, L.; Voyron, S.; Anastasi, A.; Mussat Sartor, R.; Varese, G.C. Biodiversity of marine fungi associated with the seagrass Posidonia oceanica. Biol. Mar. Mediterr. 2011, 18, 85–88.	[200]
Pleosporales sp. – SM morph	Morphological and molecular	Miscellaneous	Posidonia oceanica	Rhizomes	Punta Manara close to Riva Trigoso Bay (Liguria, Italy).	Italy	NG	Panno, L.; Voyron, S.; Anastasi, A.; Mussat Sartor, R.; Varese, G.C. Biodiversity of marine fungi associated with the seagrass Posidonia oceanica. Biol. Mar. Mediterr. 2011, 18, 85–88.	[200]
Pleosporales sp. – SM morph	Morphological and molecular	Miscellaneous	Posidonia oceanica	Matte	Punta Manara close to Riva Trigoso Bay (Liguria, Italy).	Italy	NG	Panno, L.; Voyron, S.; Anastasi, A.; Mussat Sartor, R.; Varese, G.C. Biodiversity of marine fungi associated with the seagrass Posidonia oceanica. Biol. Mar. Mediterr. 2011, 18, 85–88.	[200]
Pleosporales sp. – SM morph	Morphological and molecular	Miscellaneous	Posidonia oceanica	Matte	Punta Manara close to Riva Trigoso Bay (Liguria, Italy).	Italy	NG	Panno, L.; Voyron, S.; Anastasi, A.; Mussat Sartor, R.; Varese, G.C. Biodiversity of marine fungi associated with the seagrass Posidonia oceanica. Biol. Mar. Mediterr. 2011, 18, 85–88.	[200]
Pseudocercosporella fraxini (Ellis & Kellerm.) U. Braun 1994	Morphological and molecular	Miscellaneous	Posidonia oceanica	Leaves	Punta Manara close to Riva Trigoso Bay (Liguria, Italy).	Italy	NG	Panno, L.; Voyron, S.; Anastasi, A.; Mussat Sartor, R.; Varese, G.C. Biodiversity of marine fungi associated with the seagrass Posidonia oceanica. Biol. Mar. Mediterr. 2011, 18, 85–88.	[200]
Pycnidiophora dispersa Clum 1956	Morphological and molecular	Miscellaneous	Posidonia oceanica	Leaves	Punta Manara close to Riva Trigoso Bay (Liguria, Italy).	Italy	NG	Panno, L.; Voyron, S.; Anastasi, A.; Mussat Sartor, R.; Varese, G.C. Biodiversity of marine fungi associated with the seagrass Posidonia oceanica. Biol. Mar. Mediterr. 2011, 18, 85–88.	[200]
Pyrenochaeta cava (Schulzer) Boerema, Loer. & Hamers 1996	Morphological and molecular	Miscellaneous	Posidonia oceanica	Matte	Punta Manara close to Riva Trigoso Bay (Liguria, Italy).	Italy	NG	Panno, L.; Voyron, S.; Anastasi, A.; Mussat Sartor, R.; Varese, G.C. Biodiversity of marine fungi associated with the seagrass Posidonia oceanica. Biol. Mar. Mediterr. 2011, 18, 85–88.	[200]
Pyrenochaeta sp.	Morphological and molecular	Miscellaneous	Posidonia oceanica	Matte	Punta Manara close to Riva Trigoso Bay (Liguria, Italy).	Italy	NG	Panno, L.; Voyron, S.; Anastasi, A.; Mussat Sartor, R.; Varese, G.C. Biodiversity of marine fungi associated with the seagrass Posidonia oceanica. Biol. Mar. Mediterr. 2011, 18, 85–88.	[200]
Radulidium epichloe¨s (Ellis & Dearn.) Arzanlou et al.,2007	Morphological and molecular	Miscellaneous	Posidonia oceanica	Matte	Punta Manara close to Riva Trigoso Bay (Liguria, Italy).	Italy	NG	Panno, L.; Voyron, S.; Anastasi, A.; Mussat Sartor, R.; Varese, G.C. Biodiversity of marine fungi associated with the seagrass Posidonia oceanica. Biol. Mar. Mediterr. 2011, 18, 85–88.	[200]
Schizophyllum commune Fr.1815	Morphological and molecular	Miscellaneous	Posidonia oceanica	Roots	Punta Manara close to Riva Trigoso Bay (Liguria, Italy).	Italy	NG	Panno, L.; Voyron, S.; Anastasi, A.; Mussat Sartor, R.; Varese, G.C. Biodiversity of marine fungi associated with the seagrass Posidonia oceanica. Biol. Mar. Mediterr. 2011, 18, 85–88.	[200]
SM morph.	Morphological and molecular	Miscellaneous	Posidonia oceanica	Leaves	Punta Manara close to Riva Trigoso Bay (Liguria, Italy).	Italy	NG	Panno, L.; Voyron, S.; Anastasi, A.; Mussat Sartor, R.; Varese, G.C. Biodiversity of marine fungi associated with the seagrass Posidonia oceanica. Biol. Mar. Mediterr. 2011, 18, 85–88.	[200]
SM morph.	Morphological and molecular	Miscellaneous	Posidonia oceanica	Roots	Punta Manara close to Riva Trigoso Bay (Liguria, Italy).	Italy	NG	Panno, L.; Voyron, S.; Anastasi, A.; Mussat Sartor, R.; Varese, G.C. Biodiversity of marine fungi associated with the seagrass Posidonia oceanica. Biol. Mar. Mediterr. 2011, 18, 85–88.	[200]
SM morph.	Morphological and molecular	Miscellaneous	Posidonia oceanica	Matte	Punta Manara close to Riva Trigoso Bay (Liguria, Italy).	Italy	NG	Panno, L.; Voyron, S.; Anastasi, A.; Mussat Sartor, R.; Varese, G.C. Biodiversity of marine fungi associated with the seagrass Posidonia oceanica. Biol. Mar. Mediterr. 2011, 18, 85–88.	[200]
SM morph.	Morphological and molecular	Miscellaneous	Posidonia oceanica	Matte	Punta Manara close to Riva Trigoso Bay (Liguria, Italy).	Italy	NG	Panno, L.; Voyron, S.; Anastasi, A.; Mussat Sartor, R.; Varese, G.C. Biodiversity of marine fungi associated with the seagrass Posidonia oceanica. Biol. Mar. Mediterr. 2011, 18, 85–88.	[200]
SM morph.	Morphological and molecular	Miscellaneous	Posidonia oceanica	Rhizomes	Punta Manara close to Riva Trigoso Bay (Liguria, Italy).	Italy	NG	Panno, L.; Voyron, S.; Anastasi, A.; Mussat Sartor, R.; Varese, G.C. Biodiversity of marine fungi associated with the seagrass Posidonia oceanica. Biol. Mar. Mediterr. 2011, 18, 85–88.	[200]
SM morph.	Morphological and molecular	Miscellaneous	Posidonia oceanica	Roots	Punta Manara close to Riva Trigoso Bay (Liguria, Italy).	Italy	NG	Panno, L.; Voyron, S.; Anastasi, A.; Mussat Sartor, R.; Varese, G.C. Biodiversity of marine fungi associated with the seagrass Posidonia oceanica. Biol. Mar. Mediterr. 2011, 18, 85–88.	[200]
Sordariomycetes sp. – SM morph.	Morphological and molecular	Miscellaneous	Posidonia oceanica	Rhizomes	Punta Manara close to Riva Trigoso Bay (Liguria, Italy).	Italy	NG	Panno, L.; Voyron, S.; Anastasi, A.; Mussat Sartor, R.; Varese, G.C. Biodiversity of marine fungi associated with the seagrass Posidonia oceanica. Biol. Mar. Mediterr. 2011, 18, 85–88.	[200]
Sporobolomyces roseus Kluyver & C.B. Niel 1924	Morphological and molecular	Miscellaneous	Posidonia oceanica	Leaves	Punta Manara close to Riva Trigoso Bay (Liguria, Italy).	Italy	NG	Panno, L.; Voyron, S.; Anastasi, A.; Mussat Sartor, R.; Varese, G.C. Biodiversity of marine fungi associated with the seagrass Posidonia oceanica. Biol. Mar. Mediterr. 2011, 18, 85–88.	[200]
Stachylidium bicolor Link 1809	Morphological and molecular	Miscellaneous	Posidonia oceanica	Rhizomes, matte	Punta Manara close to Riva Trigoso Bay (Liguria, Italy).	Italy	NG	Panno, L.; Voyron, S.; Anastasi, A.; Mussat Sartor, R.; Varese, G.C. Biodiversity of marine fungi associated with the seagrass Posidonia oceanica. Biol. Mar. Mediterr. 2011, 18, 85–88.	[200]
Torula herbarum (Pers.) Link 1809	Morphological and molecular	Miscellaneous	Posidonia oceanica	Roots	Punta Manara close to Riva Trigoso Bay (Liguria, Italy).	Italy	NG	Panno, L.; Voyron, S.; Anastasi, A.; Mussat Sartor, R.; Varese, G.C. Biodiversity of marine fungi associated with the seagrass Posidonia oceanica. Biol. Mar. Mediterr. 2011, 18, 85–88.	[200]
Trichoderma harzianum Rifai 1969	Morphological and molecular	Miscellaneous	Posidonia oceanica	Rhizomes, matte	Punta Manara close to Riva Trigoso Bay (Liguria, Italy).	Italy	NG	Panno, L.; Voyron, S.; Anastasi, A.; Mussat Sartor, R.; Varese, G.C. Biodiversity of marine fungi associated with the seagrass Posidonia oceanica. Biol. Mar. Mediterr. 2011, 18, 85–88.	[200]
Trichoderma koningii Oudem. 1902	Morphological and molecular	Miscellaneous	Posidonia oceanica	Rhizomes	Punta Manara close to Riva Trigoso Bay (Liguria, Italy).	Italy	NG	Panno, L.; Voyron, S.; Anastasi, A.; Mussat Sartor, R.; Varese, G.C. Biodiversity of marine fungi associated with the seagrass Posidonia oceanica. Biol. Mar. Mediterr. 2011, 18, 85–88.	[200]
Trichoderma sp.	Morphological and molecular	Miscellaneous	Posidonia oceanica	Rhizomes	Punta Manara close to Riva Trigoso Bay (Liguria, Italy).	Italy	NG	Panno, L.; Voyron, S.; Anastasi, A.; Mussat Sartor, R.; Varese, G.C. Biodiversity of marine fungi associated with the seagrass Posidonia oceanica. Biol. Mar. Mediterr. 2011, 18, 85–88.	[200]
Trichosporon lignicola (Diddens) Fell & Scorzetti 2004	Morphological and molecular	Miscellaneous	Posidonia oceanica	Rhizomes	Punta Manara close to Riva Trigoso Bay (Liguria, Italy).	Italy	NG	Panno, L.; Voyron, S.; Anastasi, A.; Mussat Sartor, R.; Varese, G.C. Biodiversity of marine fungi associated with the seagrass Posidonia oceanica. Biol. Mar. Mediterr. 2011, 18, 85–88.	[200]
Wallemia sebi (Fr.) Arx 1970	Morphological and molecular	Miscellaneous	Posidonia oceanica	Leaves	Punta Manara close to Riva Trigoso Bay (Liguria, Italy).	Italy	NG	Panno, L.; Voyron, S.; Anastasi, A.; Mussat Sartor, R.; Varese, G.C. Biodiversity of marine fungi associated with the seagrass Posidonia oceanica. Biol. Mar. Mediterr. 2011, 18, 85–88.	[200]
Phoma sp.	Molecular	Miscellaneous	Posidonia oceanica	Matte	Punta Manara closetoRiva Trigoso Bay-Liguria, Italy	Italy	44°15′ 00″ North - 9° 24′ 00″ West	Gnavi, G.; Ercole, E.; Panno, L.; Vizzini, A.; Varese, G.C. Dothideomycetes and Leotiomycetes sterile mycelia isolated from the Italian seagrass Posidonia oceanica based on rDNA data. SpringerPlus 2014, 3,508.	[71]
Didymella sp.	Molecular	Miscellaneous	Posidonia oceanica	Matte	Punta Manara closetoRiva Trigoso Bay-Liguria, Italy	Italy	44°15′ 00″ North - 9° 24′ 00″ West	Gnavi, G.; Ercole, E.; Panno, L.; Vizzini, A.; Varese, G.C. Dothideomycetes and Leotiomycetes sterile mycelia isolated from the Italian seagrass Posidonia oceanica based on rDNA data. SpringerPlus 2014, 3,508.	[71]
Massarina sp.	Molecular	Miscellaneous	Posidonia oceanica	Rhizomes	Punta Manara closetoRiva Trigoso Bay-Liguria, Italy	Italy	44°15′ 00″ North - 9° 24′ 00″ West	Gnavi, G.; Ercole, E.; Panno, L.; Vizzini, A.; Varese, G.C. Dothideomycetes and Leotiomycetes sterile mycelia isolated from the Italian seagrass Posidonia oceanica based on rDNA data. SpringerPlus 2014, 3,508.	[71]
Pyrenochaeta inflorescentia	Molecular	Miscellaneous	Posidonia oceanica	Matte	Punta Manara closetoRiva Trigoso Bay-Liguria, Italy	Italy	44°15′ 00″ North - 9° 24′ 00″ West	Gnavi, G.; Ercole, E.; Panno, L.; Vizzini, A.; Varese, G.C. Dothideomycetes and Leotiomycetes sterile mycelia isolated from the Italian seagrass Posidonia oceanica based on rDNA data. SpringerPlus 2014, 3,508.	[71]
Pleosporales sp.	Molecular	Miscellaneous	Posidonia oceanica	Matte	Punta Manara closetoRiva Trigoso Bay-Liguria, Italy	Italy	44°15′ 00″ North - 9° 24′ 00″ West	Gnavi, G.; Ercole, E.; Panno, L.; Vizzini, A.; Varese, G.C. Dothideomycetes and Leotiomycetes sterile mycelia isolated from the Italian seagrass Posidonia oceanica based on rDNA data. SpringerPlus 2014, 3,508.	[71]
Phaeophaeria sp.	Molecular	Miscellaneous	Posidonia oceanica	Matte	Punta Manara closetoRiva Trigoso Bay-Liguria, Italy	Italy	44°15′ 00″ North - 9° 24′ 00″ West	Gnavi, G.; Ercole, E.; Panno, L.; Vizzini, A.; Varese, G.C. Dothideomycetes and Leotiomycetes sterile mycelia isolated from the Italian seagrass Posidonia oceanica based on rDNA data. SpringerPlus 2014, 3,508.	[71]
Mycosphaerella punticformis syn. Ramularia endophylla	Molecular	Miscellaneous	Posidonia oceanica	Matte	Punta Manara closetoRiva Trigoso Bay-Liguria, Italy	Italy	44°15′ 00″ North - 9° 24′ 00″ West	Gnavi, G.; Ercole, E.; Panno, L.; Vizzini, A.; Varese, G.C. Dothideomycetes and Leotiomycetes sterile mycelia isolated from the Italian seagrass Posidonia oceanica based on rDNA data. SpringerPlus 2014, 3,508.	[71]
Pleosporales sp.	Molecular	Miscellaneous	Posidonia oceanica	Rhizomes	Punta Manara closetoRiva Trigoso Bay-Liguria, Italy	Italy	44°15′ 00″ North - 9° 24′ 00″ West	Gnavi, G.; Ercole, E.; Panno, L.; Vizzini, A.; Varese, G.C. Dothideomycetes and Leotiomycetes sterile mycelia isolated from the Italian seagrass Posidonia oceanica based on rDNA data. SpringerPlus 2014, 3,508.	[71]
Pyrenochaeta sp.	Molecular	Miscellaneous	Posidonia oceanica	Matte	Punta Manara closetoRiva Trigoso Bay-Liguria, Italy	Italy	44°15′ 00″ North - 9° 24′ 00″ West	Gnavi, G.; Ercole, E.; Panno, L.; Vizzini, A.; Varese, G.C. Dothideomycetes and Leotiomycetes sterile mycelia isolated from the Italian seagrass Posidonia oceanica based on rDNA data. SpringerPlus 2014, 3,508.	[71]
Septoria arundinacea	Molecular	Miscellaneous	Posidonia oceanica	Rhizomes	Punta Manara closetoRiva Trigoso Bay-Liguria, Italy	Italy	44°15′ 00″ North - 9° 24′ 00″ West	Gnavi, G.; Ercole, E.; Panno, L.; Vizzini, A.; Varese, G.C. Dothideomycetes and Leotiomycetes sterile mycelia isolated from the Italian seagrass Posidonia oceanica based on rDNA data. SpringerPlus 2014, 3,508.	[71]
Lophiostoma sp.	Molecular	Miscellaneous	Posidonia oceanica	Rhizomes	Punta Manara closetoRiva Trigoso Bay-Liguria, Italy	Italy	44°15′ 00″ North - 9° 24′ 00″ West	Gnavi, G.; Ercole, E.; Panno, L.; Vizzini, A.; Varese, G.C. Dothideomycetes and Leotiomycetes sterile mycelia isolated from the Italian seagrass Posidonia oceanica based on rDNA data. SpringerPlus 2014, 3,508.	[71]
Pleosporales sp.	Molecular	Miscellaneous	Posidonia oceanica	Matte	Punta Manara closetoRiva Trigoso Bay-Liguria, Italy	Italy	44°15′ 00″ North - 9° 24′ 00″ West	Gnavi, G.; Ercole, E.; Panno, L.; Vizzini, A.; Varese, G.C. Dothideomycetes and Leotiomycetes sterile mycelia isolated from the Italian seagrass Posidonia oceanica based on rDNA data. SpringerPlus 2014, 3,508.	[71]
Ascomycota sp.	Molecular	Miscellaneous	Posidonia oceanica	Matte	Punta Manara closetoRiva Trigoso Bay-Liguria, Italy	Italy	44°15′ 00″ North - 9° 24′ 00″ West	Gnavi, G.; Ercole, E.; Panno, L.; Vizzini, A.; Varese, G.C. Dothideomycetes and Leotiomycetes sterile mycelia isolated from the Italian seagrass Posidonia oceanica based on rDNA data. SpringerPlus 2014, 3,508.	[71]
Pleosporales sp.	Molecular	Miscellaneous	Posidonia oceanica	Rhizomes	Punta Manara closetoRiva Trigoso Bay-Liguria, Italy	Italy	44°15′ 00″ North - 9° 24′ 00″ West	Gnavi, G.; Ercole, E.; Panno, L.; Vizzini, A.; Varese, G.C. Dothideomycetes and Leotiomycetes sterile mycelia isolated from the Italian seagrass Posidonia oceanica based on rDNA data. SpringerPlus 2014, 3,508.	[71]
Phoma herbarum	Molecular	Miscellaneous	Posidonia oceanica	Matte	Punta Manara closetoRiva Trigoso Bay-Liguria, Italy	Italy	44°15′ 00″ North - 9° 24′ 00″ West	Gnavi, G.; Ercole, E.; Panno, L.; Vizzini, A.; Varese, G.C. Dothideomycetes and Leotiomycetes sterile mycelia isolated from the Italian seagrass Posidonia oceanica based on rDNA data. SpringerPlus 2014, 3,508.	[71]
Cadophora sp.	Molecular	Miscellaneous	Posidonia oceanica	Rhizomes	Punta Manara closetoRiva Trigoso Bay-Liguria, Italy	Italy	44°15′ 00″ North - 9° 24′ 00″ West	Gnavi, G.; Ercole, E.; Panno, L.; Vizzini, A.; Varese, G.C. Dothideomycetes and Leotiomycetes sterile mycelia isolated from the Italian seagrass Posidonia oceanica based on rDNA data. SpringerPlus 2014, 3,508.	[71]
Leptodontidium orchidicola	Molecular	Miscellaneous	Posidonia oceanica	Matte	Punta Manara closetoRiva Trigoso Bay-Liguria, Italy	Italy	44°15′ 00″ North - 9° 24′ 00″ West	Gnavi, G.; Ercole, E.; Panno, L.; Vizzini, A.; Varese, G.C. Dothideomycetes and Leotiomycetes sterile mycelia isolated from the Italian seagrass Posidonia oceanica based on rDNA data. SpringerPlus 2014, 3,508.	[71]
Rhexocercosporidium sp.	Molecular	Miscellaneous	Posidonia oceanica	Matte	Punta Manara closetoRiva Trigoso Bay-Liguria, Italy	Italy	44°15′ 00″ North - 9° 24′ 00″ West	Gnavi, G.; Ercole, E.; Panno, L.; Vizzini, A.; Varese, G.C. Dothideomycetes and Leotiomycetes sterile mycelia isolated from the Italian seagrass Posidonia oceanica based on rDNA data. SpringerPlus 2014, 3,508.	[71]
Cadophora sp.	Molecular	Miscellaneous	Posidonia oceanica	Rhizomes	Punta Manara closetoRiva Trigoso Bay-Liguria, Italy	Italy	44°15′ 00″ North - 9° 24′ 00″ West	Gnavi, G.; Ercole, E.; Panno, L.; Vizzini, A.; Varese, G.C. Dothideomycetes and Leotiomycetes sterile mycelia isolated from the Italian seagrass Posidonia oceanica based on rDNA data. SpringerPlus 2014, 3,508.	[71]
Crocicreas cf. cacaliae	Molecular	Miscellaneous	Posidonia oceanica	Rhizomes	Punta Manara closetoRiva Trigoso Bay-Liguria, Italy	Italy	44°15′ 00″ North - 9° 24′ 00″ West	Gnavi, G.; Ercole, E.; Panno, L.; Vizzini, A.; Varese, G.C. Dothideomycetes and Leotiomycetes sterile mycelia isolated from the Italian seagrass Posidonia oceanica based on rDNA data. SpringerPlus 2014, 3,508.	[71]
Crocicreas cf. cacaliae	Molecular	Miscellaneous	Posidonia oceanica	Rhizomes	Punta Manara closetoRiva Trigoso Bay-Liguria, Italy	Italy	44°15′ 00″ North - 9° 24′ 00″ West	Gnavi, G.; Ercole, E.; Panno, L.; Vizzini, A.; Varese, G.C. Dothideomycetes and Leotiomycetes sterile mycelia isolated from the Italian seagrass Posidonia oceanica based on rDNA data. SpringerPlus 2014, 3,508.	[71]
Acrodontium pigmentosum Videira & Crous	Morphological and molecular	Miscellaneous	Posidonia oceanica	Not specified	Two sampling sites in the coastal waters of the Elba Island (Livorno, Italy): (1) Ghiaie (UTM WGS84 42◦49'04''N, 10◦19'20''E) and (2) Margidore (UTM WGS84 42◦45'29''N, 10◦18'24''E)	Italy		Poli, A.; Bovio, E.; Ranieri, L.; Varese, G.C.; Prigione, V. Fungal diversity in the Neptune Forest: Comparison of the mycobiota of Posidonia oceanica, Flabellia petiolata, and Padina pavonica. Front. Microbiol. 2020, 11, 933.	[201]
Acrostalagmus luteoalbus (Link) Zare, W. Gams & Schroers	Morphological and molecular	Miscellaneous	Posidonia oceanica	Not specified	Two sampling sites in the coastal waters of the Elba Island (Livorno, Italy): (1) Ghiaie (UTM WGS84 42◦49'04''N, 10◦19'20''E) and (2) Margidore (UTM WGS84 42◦45'29''N, 10◦18'24''E)	Italy		Poli, A.; Bovio, E.; Ranieri, L.; Varese, G.C.; Prigione, V. Fungal diversity in the Neptune Forest: Comparison of the mycobiota of Posidonia oceanica, Flabellia petiolata, and Padina pavonica. Front. Microbiol. 2020, 11, 933.	[201]
Alfaria dandenongensis Crous	Morphological and molecular	Miscellaneous	Posidonia oceanica	Not specified	Two sampling sites in the coastal waters of the Elba Island (Livorno, Italy): (1) Ghiaie (UTM WGS84 42◦49'04''N, 10◦19'20''E) and (2) Margidore (UTM WGS84 42◦45'29''N, 10◦18'24''E)	Italy		Poli, A.; Bovio, E.; Ranieri, L.; Varese, G.C.; Prigione, V. Fungal diversity in the Neptune Forest: Comparison of the mycobiota of Posidonia oceanica, Flabellia petiolata, and Padina pavonica. Front. Microbiol. 2020, 11, 933.	[201]
Alternaria sp.	Morphological and molecular	Miscellaneous	Posidonia oceanica	Not specified	Two sampling sites in the coastal waters of the Elba Island (Livorno, Italy): (1) Ghiaie (UTM WGS84 42◦49'04''N, 10◦19'20''E) and (2) Margidore (UTM WGS84 42◦45'29''N, 10◦18'24''E)	Italy		Poli, A.; Bovio, E.; Ranieri, L.; Varese, G.C.; Prigione, V. Fungal diversity in the Neptune Forest: Comparison of the mycobiota of Posidonia oceanica, Flabellia petiolata, and Padina pavonica. Front. Microbiol. 2020, 11, 933.	[201]
Arthrinium arundinis (Corda) Dyko & B. Sutton	Morphological and molecular	Miscellaneous	Posidonia oceanica	Not specified	Two sampling sites in the coastal waters of the Elba Island (Livorno, Italy): (1) Ghiaie (UTM WGS84 42◦49'04''N, 10◦19'20''E) and (2) Margidore (UTM WGS84 42◦45'29''N, 10◦18'24''E)	Italy		Poli, A.; Bovio, E.; Ranieri, L.; Varese, G.C.; Prigione, V. Fungal diversity in the Neptune Forest: Comparison of the mycobiota of Posidonia oceanica, Flabellia petiolata, and Padina pavonica. Front. Microbiol. 2020, 11, 933.	[201]
Arthrinium sp.	Morphological and molecular	Miscellaneous	Posidonia oceanica	Not specified	Two sampling sites in the coastal waters of the Elba Island (Livorno, Italy): (1) Ghiaie (UTM WGS84 42◦49'04''N, 10◦19'20''E) and (2) Margidore (UTM WGS84 42◦45'29''N, 10◦18'24''E)	Italy		Poli, A.; Bovio, E.; Ranieri, L.; Varese, G.C.; Prigione, V. Fungal diversity in the Neptune Forest: Comparison of the mycobiota of Posidonia oceanica, Flabellia petiolata, and Padina pavonica. Front. Microbiol. 2020, 11, 933.	[201]
Aspergillus conicus Blochwitz	Morphological and molecular	Miscellaneous	Posidonia oceanica	Not specified	Two sampling sites in the coastal waters of the Elba Island (Livorno, Italy): (1) Ghiaie (UTM WGS84 42◦49'04''N, 10◦19'20''E) and (2) Margidore (UTM WGS84 42◦45'29''N, 10◦18'24''E)	Italy		Poli, A.; Bovio, E.; Ranieri, L.; Varese, G.C.; Prigione, V. Fungal diversity in the Neptune Forest: Comparison of the mycobiota of Posidonia oceanica, Flabellia petiolata, and Padina pavonica. Front. Microbiol. 2020, 11, 933.	[201]
Aspergillus fumigatus Fresen.	Morphological and molecular	Miscellaneous	Posidonia oceanica	Not specified	Two sampling sites in the coastal waters of the Elba Island (Livorno, Italy): (1) Ghiaie (UTM WGS84 42◦49'04''N, 10◦19'20''E) and (2) Margidore (UTM WGS84 42◦45'29''N, 10◦18'24''E)	Italy		Poli, A.; Bovio, E.; Ranieri, L.; Varese, G.C.; Prigione, V. Fungal diversity in the Neptune Forest: Comparison of the mycobiota of Posidonia oceanica, Flabellia petiolata, and Padina pavonica. Front. Microbiol. 2020, 11, 933.	[201]
Aspergillus pseudoglaucus Blochwitz	Morphological and molecular	Miscellaneous	Posidonia oceanica	Not specified	Two sampling sites in the coastal waters of the Elba Island (Livorno, Italy): (1) Ghiaie (UTM WGS84 42◦49'04''N, 10◦19'20''E) and (2) Margidore (UTM WGS84 42◦45'29''N, 10◦18'24''E)	Italy		Poli, A.; Bovio, E.; Ranieri, L.; Varese, G.C.; Prigione, V. Fungal diversity in the Neptune Forest: Comparison of the mycobiota of Posidonia oceanica, Flabellia petiolata, and Padina pavonica. Front. Microbiol. 2020, 11, 933.	[201]
Aspergillus sydowii (Bainier & Sartory) Thom & Church	Morphological and molecular	Miscellaneous	Posidonia oceanica	Not specified	Two sampling sites in the coastal waters of the Elba Island (Livorno, Italy): (1) Ghiaie (UTM WGS84 42◦49'04''N, 10◦19'20''E) and (2) Margidore (UTM WGS84 42◦45'29''N, 10◦18'24''E)	Italy		Poli, A.; Bovio, E.; Ranieri, L.; Varese, G.C.; Prigione, V. Fungal diversity in the Neptune Forest: Comparison of the mycobiota of Posidonia oceanica, Flabellia petiolata, and Padina pavonica. Front. Microbiol. 2020, 11, 933.	[201]
Aspergillus versicolor (Vuill.) Tirab.	Morphological and molecular	Miscellaneous	Posidonia oceanica	Not specified	Two sampling sites in the coastal waters of the Elba Island (Livorno, Italy): (1) Ghiaie (UTM WGS84 42◦49'04''N, 10◦19'20''E) and (2) Margidore (UTM WGS84 42◦45'29''N, 10◦18'24''E)	Italy		Poli, A.; Bovio, E.; Ranieri, L.; Varese, G.C.; Prigione, V. Fungal diversity in the Neptune Forest: Comparison of the mycobiota of Posidonia oceanica, Flabellia petiolata, and Padina pavonica. Front. Microbiol. 2020, 11, 933.	[201]
Aureobasidium pullulans (De Bary) G. Arnaud ex Cif., Ribaldi & Corte	Morphological and molecular	Miscellaneous	Posidonia oceanica	Not specified	Two sampling sites in the coastal waters of the Elba Island (Livorno, Italy): (1) Ghiaie (UTM WGS84 42◦49'04''N, 10◦19'20''E) and (2) Margidore (UTM WGS84 42◦45'29''N, 10◦18'24''E)	Italy		Poli, A.; Bovio, E.; Ranieri, L.; Varese, G.C.; Prigione, V. Fungal diversity in the Neptune Forest: Comparison of the mycobiota of Posidonia oceanica, Flabellia petiolata, and Padina pavonica. Front. Microbiol. 2020, 11, 933.	[201]
Beauveria bassiana (Bals.-Criv.) Vuill.	Morphological and molecular	Miscellaneous	Posidonia oceanica	Not specified	Two sampling sites in the coastal waters of the Elba Island (Livorno, Italy): (1) Ghiaie (UTM WGS84 42◦49'04''N, 10◦19'20''E) and (2) Margidore (UTM WGS84 42◦45'29''N, 10◦18'24''E)	Italy		Poli, A.; Bovio, E.; Ranieri, L.; Varese, G.C.; Prigione, V. Fungal diversity in the Neptune Forest: Comparison of the mycobiota of Posidonia oceanica, Flabellia petiolata, and Padina pavonica. Front. Microbiol. 2020, 11, 933.	[201]
Bjerkandera adusta (Willd.) P. Karst.	Morphological and molecular	Miscellaneous	Posidonia oceanica	Not specified	Two sampling sites in the coastal waters of the Elba Island (Livorno, Italy): (1) Ghiaie (UTM WGS84 42◦49'04''N, 10◦19'20''E) and (2) Margidore (UTM WGS84 42◦45'29''N, 10◦18'24''E)	Italy		Poli, A.; Bovio, E.; Ranieri, L.; Varese, G.C.; Prigione, V. Fungal diversity in the Neptune Forest: Comparison of the mycobiota of Posidonia oceanica, Flabellia petiolata, and Padina pavonica. Front. Microbiol. 2020, 11, 933.	[201]
Cadophora sp.	Morphological and molecular	Miscellaneous	Posidonia oceanica	Not specified	Two sampling sites in the coastal waters of the Elba Island (Livorno, Italy): (1) Ghiaie (UTM WGS84 42◦49'04''N, 10◦19'20''E) and (2) Margidore (UTM WGS84 42◦45'29''N, 10◦18'24''E)	Italy		Poli, A.; Bovio, E.; Ranieri, L.; Varese, G.C.; Prigione, V. Fungal diversity in the Neptune Forest: Comparison of the mycobiota of Posidonia oceanica, Flabellia petiolata, and Padina pavonica. Front. Microbiol. 2020, 11, 933.	[201]
Capnodium sp.	Morphological and molecular	Miscellaneous	Posidonia oceanica	Not specified	Two sampling sites in the coastal waters of the Elba Island (Livorno, Italy): (1) Ghiaie (UTM WGS84 42◦49'04''N, 10◦19'20''E) and (2) Margidore (UTM WGS84 42◦45'29''N, 10◦18'24''E)	Italy		Poli, A.; Bovio, E.; Ranieri, L.; Varese, G.C.; Prigione, V. Fungal diversity in the Neptune Forest: Comparison of the mycobiota of Posidonia oceanica, Flabellia petiolata, and Padina pavonica. Front. Microbiol. 2020, 11, 933.	[201]
Cerrena unicolor (Bull.) Murrill	Morphological and molecular	Miscellaneous	Posidonia oceanica	Not specified	Two sampling sites in the coastal waters of the Elba Island (Livorno, Italy): (1) Ghiaie (UTM WGS84 42◦49'04''N, 10◦19'20''E) and (2) Margidore (UTM WGS84 42◦45'29''N, 10◦18'24''E)	Italy		Poli, A.; Bovio, E.; Ranieri, L.; Varese, G.C.; Prigione, V. Fungal diversity in the Neptune Forest: Comparison of the mycobiota of Posidonia oceanica, Flabellia petiolata, and Padina pavonica. Front. Microbiol. 2020, 11, 933.	[201]
Chrysosporium lobatum Scharapov	Morphological and molecular	Miscellaneous	Posidonia oceanica	Not specified	Two sampling sites in the coastal waters of the Elba Island (Livorno, Italy): (1) Ghiaie (UTM WGS84 42◦49'04''N, 10◦19'20''E) and (2) Margidore (UTM WGS84 42◦45'29''N, 10◦18'24''E)	Italy		Poli, A.; Bovio, E.; Ranieri, L.; Varese, G.C.; Prigione, V. Fungal diversity in the Neptune Forest: Comparison of the mycobiota of Posidonia oceanica, Flabellia petiolata, and Padina pavonica. Front. Microbiol. 2020, 11, 933.	[201]
Chrysosporium undulatum P. Vidal, Guarro & Ulfig	Morphological and molecular	Miscellaneous	Posidonia oceanica	Not specified	Two sampling sites in the coastal waters of the Elba Island (Livorno, Italy): (1) Ghiaie (UTM WGS84 42◦49'04''N, 10◦19'20''E) and (2) Margidore (UTM WGS84 42◦45'29''N, 10◦18'24''E)	Italy		Poli, A.; Bovio, E.; Ranieri, L.; Varese, G.C.; Prigione, V. Fungal diversity in the Neptune Forest: Comparison of the mycobiota of Posidonia oceanica, Flabellia petiolata, and Padina pavonica. Front. Microbiol. 2020, 11, 933.	[201]
Cladosporium aggregatocicatricatum Bensch, Crous & U. Braun	Morphological and molecular	Miscellaneous	Posidonia oceanica	Not specified	Two sampling sites in the coastal waters of the Elba Island (Livorno, Italy): (1) Ghiaie (UTM WGS84 42◦49'04''N, 10◦19'20''E) and (2) Margidore (UTM WGS84 42◦45'29''N, 10◦18'24''E)	Italy		Poli, A.; Bovio, E.; Ranieri, L.; Varese, G.C.; Prigione, V. Fungal diversity in the Neptune Forest: Comparison of the mycobiota of Posidonia oceanica, Flabellia petiolata, and Padina pavonica. Front. Microbiol. 2020, 11, 933.	[201]
Cladosporium allicinum (Fr.: Fr.) Bensch, U. Braun & Crous	Morphological and molecular	Miscellaneous	Posidonia oceanica	Not specified	Two sampling sites in the coastal waters of the Elba Island (Livorno, Italy): (1) Ghiaie (UTM WGS84 42◦49'04''N, 10◦19'20''E) and (2) Margidore (UTM WGS84 42◦45'29''N, 10◦18'24''E)	Italy		Poli, A.; Bovio, E.; Ranieri, L.; Varese, G.C.; Prigione, V. Fungal diversity in the Neptune Forest: Comparison of the mycobiota of Posidonia oceanica, Flabellia petiolata, and Padina pavonica. Front. Microbiol. 2020, 11, 933.	[201]
Cladosporium cladosporioides (Fresen.) G.A. de Vries	Morphological and molecular	Miscellaneous	Posidonia oceanica	Not specified	Two sampling sites in the coastal waters of the Elba Island (Livorno, Italy): (1) Ghiaie (UTM WGS84 42◦49'04''N, 10◦19'20''E) and (2) Margidore (UTM WGS84 42◦45'29''N, 10◦18'24''E)	Italy		Poli, A.; Bovio, E.; Ranieri, L.; Varese, G.C.; Prigione, V. Fungal diversity in the Neptune Forest: Comparison of the mycobiota of Posidonia oceanica, Flabellia petiolata, and Padina pavonica. Front. Microbiol. 2020, 11, 933.	[201]
Cladosporium halotolerans Zalar, de Hoog & Gunde-Cim.	Morphological and molecular	Miscellaneous	Posidonia oceanica	Not specified	Two sampling sites in the coastal waters of the Elba Island (Livorno, Italy): (1) Ghiaie (UTM WGS84 42◦49'04''N, 10◦19'20''E) and (2) Margidore (UTM WGS84 42◦45'29''N, 10◦18'24''E)	Italy		Poli, A.; Bovio, E.; Ranieri, L.; Varese, G.C.; Prigione, V. Fungal diversity in the Neptune Forest: Comparison of the mycobiota of Posidonia oceanica, Flabellia petiolata, and Padina pavonica. Front. Microbiol. 2020, 11, 933.	[201]
Cladosporium herbarum (Pers.) Link	Morphological and molecular	Miscellaneous	Posidonia oceanica	Not specified	Two sampling sites in the coastal waters of the Elba Island (Livorno, Italy): (1) Ghiaie (UTM WGS84 42◦49'04''N, 10◦19'20''E) and (2) Margidore (UTM WGS84 42◦45'29''N, 10◦18'24''E)	Italy		Poli, A.; Bovio, E.; Ranieri, L.; Varese, G.C.; Prigione, V. Fungal diversity in the Neptune Forest: Comparison of the mycobiota of Posidonia oceanica, Flabellia petiolata, and Padina pavonica. Front. Microbiol. 2020, 11, 933.	[201]
Cladosporium pseudocladosporioides Bensch, Crous & U. Braun	Morphological and molecular	Miscellaneous	Posidonia oceanica	Not specified	Two sampling sites in the coastal waters of the Elba Island (Livorno, Italy): (1) Ghiaie (UTM WGS84 42◦49'04''N, 10◦19'20''E) and (2) Margidore (UTM WGS84 42◦45'29''N, 10◦18'24''E)	Italy		Poli, A.; Bovio, E.; Ranieri, L.; Varese, G.C.; Prigione, V. Fungal diversity in the Neptune Forest: Comparison of the mycobiota of Posidonia oceanica, Flabellia petiolata, and Padina pavonica. Front. Microbiol. 2020, 11, 933.	[201]
Cladosporium sphaerospermum Penz.	Morphological and molecular	Miscellaneous	Posidonia oceanica	Not specified	Two sampling sites in the coastal waters of the Elba Island (Livorno, Italy): (1) Ghiaie (UTM WGS84 42◦49'04''N, 10◦19'20''E) and (2) Margidore (UTM WGS84 42◦45'29''N, 10◦18'24''E)	Italy		Poli, A.; Bovio, E.; Ranieri, L.; Varese, G.C.; Prigione, V. Fungal diversity in the Neptune Forest: Comparison of the mycobiota of Posidonia oceanica, Flabellia petiolata, and Padina pavonica. Front. Microbiol. 2020, 11, 933.	[201]
Cladosporium velox Zalar, de Hoog & Gunde-Cim.	Morphological and molecular	Miscellaneous	Posidonia oceanica	Not specified	Two sampling sites in the coastal waters of the Elba Island (Livorno, Italy): (1) Ghiaie (UTM WGS84 42◦49'04''N, 10◦19'20''E) and (2) Margidore (UTM WGS84 42◦45'29''N, 10◦18'24''E)	Italy		Poli, A.; Bovio, E.; Ranieri, L.; Varese, G.C.; Prigione, V. Fungal diversity in the Neptune Forest: Comparison of the mycobiota of Posidonia oceanica, Flabellia petiolata, and Padina pavonica. Front. Microbiol. 2020, 11, 933.	[201]
Cladosporium xylophilum Bensch, Shabunin, Crous & U. Braun	Morphological and molecular	Miscellaneous	Posidonia oceanica	Not specified	Two sampling sites in the coastal waters of the Elba Island (Livorno, Italy): (1) Ghiaie (UTM WGS84 42◦49'04''N, 10◦19'20''E) and (2) Margidore (UTM WGS84 42◦45'29''N, 10◦18'24''E)	Italy		Poli, A.; Bovio, E.; Ranieri, L.; Varese, G.C.; Prigione, V. Fungal diversity in the Neptune Forest: Comparison of the mycobiota of Posidonia oceanica, Flabellia petiolata, and Padina pavonica. Front. Microbiol. 2020, 11, 933.	[201]
Cordyceps farinosa (Holmsk.) Kepler, B. Shrestha & Spatafora	Morphological and molecular	Miscellaneous	Posidonia oceanica	Not specified	Two sampling sites in the coastal waters of the Elba Island (Livorno, Italy): (1) Ghiaie (UTM WGS84 42◦49'04''N, 10◦19'20''E) and (2) Margidore (UTM WGS84 42◦45'29''N, 10◦18'24''E)	Italy		Poli, A.; Bovio, E.; Ranieri, L.; Varese, G.C.; Prigione, V. Fungal diversity in the Neptune Forest: Comparison of the mycobiota of Posidonia oceanica, Flabellia petiolata, and Padina pavonica. Front. Microbiol. 2020, 11, 933.	[201]
Corollospora anglusa Abdel-Wahab & Nagah.	Morphological and molecular	Miscellaneous	Posidonia oceanica	Not specified	Two sampling sites in the coastal waters of the Elba Island (Livorno, Italy): (1) Ghiaie (UTM WGS84 42◦49'04''N, 10◦19'20''E) and (2) Margidore (UTM WGS84 42◦45'29''N, 10◦18'24''E)	Italy		Poli, A.; Bovio, E.; Ranieri, L.; Varese, G.C.; Prigione, V. Fungal diversity in the Neptune Forest: Comparison of the mycobiota of Posidonia oceanica, Flabellia petiolata, and Padina pavonica. Front. Microbiol. 2020, 11, 933.	[201]
Corollospora maritima Werderm.	Morphological and molecular	Miscellaneous	Posidonia oceanica	Not specified	Two sampling sites in the coastal waters of the Elba Island (Livorno, Italy): (1) Ghiaie (UTM WGS84 42◦49'04''N, 10◦19'20''E) and (2) Margidore (UTM WGS84 42◦45'29''N, 10◦18'24''E)	Italy		Poli, A.; Bovio, E.; Ranieri, L.; Varese, G.C.; Prigione, V. Fungal diversity in the Neptune Forest: Comparison of the mycobiota of Posidonia oceanica, Flabellia petiolata, and Padina pavonica. Front. Microbiol. 2020, 11, 933.	[201]
Corollospora sp.	Morphological and molecular	Miscellaneous	Posidonia oceanica	Not specified	Two sampling sites in the coastal waters of the Elba Island (Livorno, Italy): (1) Ghiaie (UTM WGS84 42◦49'04''N, 10◦19'20''E) and (2) Margidore (UTM WGS84 42◦45'29''N, 10◦18'24''E)	Italy		Poli, A.; Bovio, E.; Ranieri, L.; Varese, G.C.; Prigione, V. Fungal diversity in the Neptune Forest: Comparison of the mycobiota of Posidonia oceanica, Flabellia petiolata, and Padina pavonica. Front. Microbiol. 2020, 11, 933.	[201]
Cunninghamella bertholletiae Stadel	Morphological and molecular	Miscellaneous	Posidonia oceanica	Not specified	Two sampling sites in the coastal waters of the Elba Island (Livorno, Italy): (1) Ghiaie (UTM WGS84 42◦49'04''N, 10◦19'20''E) and (2) Margidore (UTM WGS84 42◦45'29''N, 10◦18'24''E)	Italy		Poli, A.; Bovio, E.; Ranieri, L.; Varese, G.C.; Prigione, V. Fungal diversity in the Neptune Forest: Comparison of the mycobiota of Posidonia oceanica, Flabellia petiolata, and Padina pavonica. Front. Microbiol. 2020, 11, 933.	[201]
Dasyscyphus virgineus (Batsch) Gray	Morphological and molecular	Miscellaneous	Posidonia oceanica	Not specified	Two sampling sites in the coastal waters of the Elba Island (Livorno, Italy): (1) Ghiaie (UTM WGS84 42◦49'04''N, 10◦19'20''E) and (2) Margidore (UTM WGS84 42◦45'29''N, 10◦18'24''E)	Italy		Poli, A.; Bovio, E.; Ranieri, L.; Varese, G.C.; Prigione, V. Fungal diversity in the Neptune Forest: Comparison of the mycobiota of Posidonia oceanica, Flabellia petiolata, and Padina pavonica. Front. Microbiol. 2020, 11, 933.	[201]
Didymella fabae G.J. Jellis & Punith.	Morphological and molecular	Miscellaneous	Posidonia oceanica	Not specified	Two sampling sites in the coastal waters of the Elba Island (Livorno, Italy): (1) Ghiaie (UTM WGS84 42◦49'04''N, 10◦19'20''E) and (2) Margidore (UTM WGS84 42◦45'29''N, 10◦18'24''E)	Italy		Poli, A.; Bovio, E.; Ranieri, L.; Varese, G.C.; Prigione, V. Fungal diversity in the Neptune Forest: Comparison of the mycobiota of Posidonia oceanica, Flabellia petiolata, and Padina pavonica. Front. Microbiol. 2020, 11, 933.	[201]
Dioszegia sp.	Morphological and molecular	Miscellaneous	Posidonia oceanica	Not specified	Two sampling sites in the coastal waters of the Elba Island (Livorno, Italy): (1) Ghiaie (UTM WGS84 42◦49'04''N, 10◦19'20''E) and (2) Margidore (UTM WGS84 42◦45'29''N, 10◦18'24''E)	Italy		Poli, A.; Bovio, E.; Ranieri, L.; Varese, G.C.; Prigione, V. Fungal diversity in the Neptune Forest: Comparison of the mycobiota of Posidonia oceanica, Flabellia petiolata, and Padina pavonica. Front. Microbiol. 2020, 11, 933.	[201]
Elbamycella rosea A. Poli, E. Bovio, V. Prigione & G.C. Varese	Morphological and molecular	Miscellaneous	Posidonia oceanica	Not specified	Two sampling sites in the coastal waters of the Elba Island (Livorno, Italy): (1) Ghiaie (UTM WGS84 42◦49'04''N, 10◦19'20''E) and (2) Margidore (UTM WGS84 42◦45'29''N, 10◦18'24''E)	Italy		Poli, A.; Bovio, E.; Ranieri, L.; Varese, G.C.; Prigione, V. Fungal diversity in the Neptune Forest: Comparison of the mycobiota of Posidonia oceanica, Flabellia petiolata, and Padina pavonica. Front. Microbiol. 2020, 11, 933.	[201]
Engyodontium album (Limber) de Hoog	Morphological and molecular	Miscellaneous	Posidonia oceanica	Not specified	Two sampling sites in the coastal waters of the Elba Island (Livorno, Italy): (1) Ghiaie (UTM WGS84 42◦49'04''N, 10◦19'20''E) and (2) Margidore (UTM WGS84 42◦45'29''N, 10◦18'24''E)	Italy		Poli, A.; Bovio, E.; Ranieri, L.; Varese, G.C.; Prigione, V. Fungal diversity in the Neptune Forest: Comparison of the mycobiota of Posidonia oceanica, Flabellia petiolata, and Padina pavonica. Front. Microbiol. 2020, 11, 933.	[201]
Fusarium venenatum Nirenberg	Morphological and molecular	Miscellaneous	Posidonia oceanica	Not specified	Two sampling sites in the coastal waters of the Elba Island (Livorno, Italy): (1) Ghiaie (UTM WGS84 42◦49'04''N, 10◦19'20''E) and (2) Margidore (UTM WGS84 42◦45'29''N, 10◦18'24''E)	Italy		Poli, A.; Bovio, E.; Ranieri, L.; Varese, G.C.; Prigione, V. Fungal diversity in the Neptune Forest: Comparison of the mycobiota of Posidonia oceanica, Flabellia petiolata, and Padina pavonica. Front. Microbiol. 2020, 11, 933.	[201]
Gibellulopsis nigrescens (Pethybr.) Zare, W. Gams & Summerb.	Morphological and molecular	Miscellaneous	Posidonia oceanica	Not specified	Two sampling sites in the coastal waters of the Elba Island (Livorno, Italy): (1) Ghiaie (UTM WGS84 42◦49'04''N, 10◦19'20''E) and (2) Margidore (UTM WGS84 42◦45'29''N, 10◦18'24''E)	Italy		Poli, A.; Bovio, E.; Ranieri, L.; Varese, G.C.; Prigione, V. Fungal diversity in the Neptune Forest: Comparison of the mycobiota of Posidonia oceanica, Flabellia petiolata, and Padina pavonica. Front. Microbiol. 2020, 11, 933.	[201]
Halosarpheia japonica Abdel-Wahab & Nagah.	Morphological and molecular	Miscellaneous	Posidonia oceanica	Not specified	Two sampling sites in the coastal waters of the Elba Island (Livorno, Italy): (1) Ghiaie (UTM WGS84 42◦49'04''N, 10◦19'20''E) and (2) Margidore (UTM WGS84 42◦45'29''N, 10◦18'24''E)	Italy		Poli, A.; Bovio, E.; Ranieri, L.; Varese, G.C.; Prigione, V. Fungal diversity in the Neptune Forest: Comparison of the mycobiota of Posidonia oceanica, Flabellia petiolata, and Padina pavonica. Front. Microbiol. 2020, 11, 933.	[201]
Hypocreales sp.	Morphological and molecular	Miscellaneous	Posidonia oceanica	Not specified	Two sampling sites in the coastal waters of the Elba Island (Livorno, Italy): (1) Ghiaie (UTM WGS84 42◦49'04''N, 10◦19'20''E) and (2) Margidore (UTM WGS84 42◦45'29''N, 10◦18'24''E)	Italy		Poli, A.; Bovio, E.; Ranieri, L.; Varese, G.C.; Prigione, V. Fungal diversity in the Neptune Forest: Comparison of the mycobiota of Posidonia oceanica, Flabellia petiolata, and Padina pavonica. Front. Microbiol. 2020, 11, 933.	[201]
Irpex lacteus (Fr.) Fr.*	Morphological and molecular	Miscellaneous	Posidonia oceanica	Not specified	Two sampling sites in the coastal waters of the Elba Island (Livorno, Italy): (1) Ghiaie (UTM WGS84 42◦49'04''N, 10◦19'20''E) and (2) Margidore (UTM WGS84 42◦45'29''N, 10◦18'24''E)	Italy		Poli, A.; Bovio, E.; Ranieri, L.; Varese, G.C.; Prigione, V. Fungal diversity in the Neptune Forest: Comparison of the mycobiota of Posidonia oceanica, Flabellia petiolata, and Padina pavonica. Front. Microbiol. 2020, 11, 933.	[201]
Lophiotrema rubi (Fuckel) Y. Zhang ter, C.L. Schoch & K.D. Hyde	Morphological and molecular	Miscellaneous	Posidonia oceanica	Not specified	Two sampling sites in the coastal waters of the Elba Island (Livorno, Italy): (1) Ghiaie (UTM WGS84 42◦49'04''N, 10◦19'20''E) and (2) Margidore (UTM WGS84 42◦45'29''N, 10◦18'24''E)	Italy		Poli, A.; Bovio, E.; Ranieri, L.; Varese, G.C.; Prigione, V. Fungal diversity in the Neptune Forest: Comparison of the mycobiota of Posidonia oceanica, Flabellia petiolata, and Padina pavonica. Front. Microbiol. 2020, 11, 933.	[201]
Lulworthiales sp.	Morphological and molecular	Miscellaneous	Posidonia oceanica	Not specified	Two sampling sites in the coastal waters of the Elba Island (Livorno, Italy): (1) Ghiaie (UTM WGS84 42◦49'04''N, 10◦19'20''E) and (2) Margidore (UTM WGS84 42◦45'29''N, 10◦18'24''E)	Italy		Poli, A.; Bovio, E.; Ranieri, L.; Varese, G.C.; Prigione, V. Fungal diversity in the Neptune Forest: Comparison of the mycobiota of Posidonia oceanica, Flabellia petiolata, and Padina pavonica. Front. Microbiol. 2020, 11, 933.	[201]
Massarina sp.	Morphological and molecular	Miscellaneous	Posidonia oceanica	Not specified	Two sampling sites in the coastal waters of the Elba Island (Livorno, Italy): (1) Ghiaie (UTM WGS84 42◦49'04''N, 10◦19'20''E) and (2) Margidore (UTM WGS84 42◦45'29''N, 10◦18'24''E)	Italy		Poli, A.; Bovio, E.; Ranieri, L.; Varese, G.C.; Prigione, V. Fungal diversity in the Neptune Forest: Comparison of the mycobiota of Posidonia oceanica, Flabellia petiolata, and Padina pavonica. Front. Microbiol. 2020, 11, 933.	[201]
Metarhizium carneum (Duché & R. Heim) Kepler, S.A. Rehner & Humber	Morphological and molecular	Miscellaneous	Posidonia oceanica	Not specified	Two sampling sites in the coastal waters of the Elba Island (Livorno, Italy): (1) Ghiaie (UTM WGS84 42◦49'04''N, 10◦19'20''E) and (2) Margidore (UTM WGS84 42◦45'29''N, 10◦18'24''E)	Italy		Poli, A.; Bovio, E.; Ranieri, L.; Varese, G.C.; Prigione, V. Fungal diversity in the Neptune Forest: Comparison of the mycobiota of Posidonia oceanica, Flabellia petiolata, and Padina pavonica. Front. Microbiol. 2020, 11, 933.	[201]
Microascaceae sp.	Morphological and molecular	Miscellaneous	Posidonia oceanica	Not specified	Two sampling sites in the coastal waters of the Elba Island (Livorno, Italy): (1) Ghiaie (UTM WGS84 42◦49'04''N, 10◦19'20''E) and (2) Margidore (UTM WGS84 42◦45'29''N, 10◦18'24''E)	Italy		Poli, A.; Bovio, E.; Ranieri, L.; Varese, G.C.; Prigione, V. Fungal diversity in the Neptune Forest: Comparison of the mycobiota of Posidonia oceanica, Flabellia petiolata, and Padina pavonica. Front. Microbiol. 2020, 11, 933.	[201]
Microascales sp.	Morphological and molecular	Miscellaneous	Posidonia oceanica	Not specified	Two sampling sites in the coastal waters of the Elba Island (Livorno, Italy): (1) Ghiaie (UTM WGS84 42◦49'04''N, 10◦19'20''E) and (2) Margidore (UTM WGS84 42◦45'29''N, 10◦18'24''E)	Italy		Poli, A.; Bovio, E.; Ranieri, L.; Varese, G.C.; Prigione, V. Fungal diversity in the Neptune Forest: Comparison of the mycobiota of Posidonia oceanica, Flabellia petiolata, and Padina pavonica. Front. Microbiol. 2020, 11, 933.	[201]
Microsphaeropsis arundinis (S. Ahmad) B. Sutton	Morphological and molecular	Miscellaneous	Posidonia oceanica	Not specified	Two sampling sites in the coastal waters of the Elba Island (Livorno, Italy): (1) Ghiaie (UTM WGS84 42◦49'04''N, 10◦19'20''E) and (2) Margidore (UTM WGS84 42◦45'29''N, 10◦18'24''E)	Italy		Poli, A.; Bovio, E.; Ranieri, L.; Varese, G.C.; Prigione, V. Fungal diversity in the Neptune Forest: Comparison of the mycobiota of Posidonia oceanica, Flabellia petiolata, and Padina pavonica. Front. Microbiol. 2020, 11, 933.	[201]
Neoroussoella solani (Crous & M.J. Wingf.) Jayasiri & K.D. Hyde	Morphological and molecular	Miscellaneous	Posidonia oceanica	Not specified	Two sampling sites in the coastal waters of the Elba Island (Livorno, Italy): (1) Ghiaie (UTM WGS84 42◦49'04''N, 10◦19'20''E) and (2) Margidore (UTM WGS84 42◦45'29''N, 10◦18'24''E)	Italy		Poli, A.; Bovio, E.; Ranieri, L.; Varese, G.C.; Prigione, V. Fungal diversity in the Neptune Forest: Comparison of the mycobiota of Posidonia oceanica, Flabellia petiolata, and Padina pavonica. Front. Microbiol. 2020, 11, 933.	[201]
Neoroussoella sp.	Morphological and molecular	Miscellaneous	Posidonia oceanica	Not specified	Two sampling sites in the coastal waters of the Elba Island (Livorno, Italy): (1) Ghiaie (UTM WGS84 42◦49'04''N, 10◦19'20''E) and (2) Margidore (UTM WGS84 42◦45'29''N, 10◦18'24''E)	Italy		Poli, A.; Bovio, E.; Ranieri, L.; Varese, G.C.; Prigione, V. Fungal diversity in the Neptune Forest: Comparison of the mycobiota of Posidonia oceanica, Flabellia petiolata, and Padina pavonica. Front. Microbiol. 2020, 11, 933.	[201]
Nigrospora oryzae (Berk. & Broome) Petch	Morphological and molecular	Miscellaneous	Posidonia oceanica	Not specified	Two sampling sites in the coastal waters of the Elba Island (Livorno, Italy): (1) Ghiaie (UTM WGS84 42◦49'04''N, 10◦19'20''E) and (2) Margidore (UTM WGS84 42◦45'29''N, 10◦18'24''E)	Italy		Poli, A.; Bovio, E.; Ranieri, L.; Varese, G.C.; Prigione, V. Fungal diversity in the Neptune Forest: Comparison of the mycobiota of Posidonia oceanica, Flabellia petiolata, and Padina pavonica. Front. Microbiol. 2020, 11, 933.	[201]
Onygenaceae sp. Ophiognomonia setacea (Pers.) Sogonov	Morphological and molecular	Miscellaneous	Posidonia oceanica	Not specified	Two sampling sites in the coastal waters of the Elba Island (Livorno, Italy): (1) Ghiaie (UTM WGS84 42◦49'04''N, 10◦19'20''E) and (2) Margidore (UTM WGS84 42◦45'29''N, 10◦18'24''E)	Italy		Poli, A.; Bovio, E.; Ranieri, L.; Varese, G.C.; Prigione, V. Fungal diversity in the Neptune Forest: Comparison of the mycobiota of Posidonia oceanica, Flabellia petiolata, and Padina pavonica. Front. Microbiol. 2020, 11, 933.	[201]
Paracamarosporium psoraleae Crous & M.J. Wingf.	Morphological and molecular	Miscellaneous	Posidonia oceanica	Not specified	Two sampling sites in the coastal waters of the Elba Island (Livorno, Italy): (1) Ghiaie (UTM WGS84 42◦49'04''N, 10◦19'20''E) and (2) Margidore (UTM WGS84 42◦45'29''N, 10◦18'24''E)	Italy		Poli, A.; Bovio, E.; Ranieri, L.; Varese, G.C.; Prigione, V. Fungal diversity in the Neptune Forest: Comparison of the mycobiota of Posidonia oceanica, Flabellia petiolata, and Padina pavonica. Front. Microbiol. 2020, 11, 933.	[201]
Paraconiothyrium variabile Riccioni, Damm, Verkley & Crous	Morphological and molecular	Miscellaneous	Posidonia oceanica	Not specified	Two sampling sites in the coastal waters of the Elba Island (Livorno, Italy): (1) Ghiaie (UTM WGS84 42◦49'04''N, 10◦19'20''E) and (2) Margidore (UTM WGS84 42◦45'29''N, 10◦18'24''E)	Italy		Poli, A.; Bovio, E.; Ranieri, L.; Varese, G.C.; Prigione, V. Fungal diversity in the Neptune Forest: Comparison of the mycobiota of Posidonia oceanica, Flabellia petiolata, and Padina pavonica. Front. Microbiol. 2020, 11, 933.	[201]
Paralulworthia gigaspora sp. nov.	Morphological and molecular	Miscellaneous	Posidonia oceanica	Not specified	Two sampling sites in the coastal waters of the Elba Island (Livorno, Italy): (1) Ghiaie (UTM WGS84 42◦49'04''N, 10◦19'20''E) and (2) Margidore (UTM WGS84 42◦45'29''N, 10◦18'24''E)	Italy		Poli, A.; Bovio, E.; Ranieri, L.; Varese, G.C.; Prigione, V. Fungal diversity in the Neptune Forest: Comparison of the mycobiota of Posidonia oceanica, Flabellia petiolata, and Padina pavonica. Front. Microbiol. 2020, 11, 933.	[201]
Paralulworthia posidoniae sp. nov.	Morphological and molecular	Miscellaneous	Posidonia oceanica	Not specified	Two sampling sites in the coastal waters of the Elba Island (Livorno, Italy): (1) Ghiaie (UTM WGS84 42◦49'04''N, 10◦19'20''E) and (2) Margidore (UTM WGS84 42◦45'29''N, 10◦18'24''E)	Italy		Poli, A.; Bovio, E.; Ranieri, L.; Varese, G.C.; Prigione, V. Fungal diversity in the Neptune Forest: Comparison of the mycobiota of Posidonia oceanica, Flabellia petiolata, and Padina pavonica. Front. Microbiol. 2020, 11, 933.	[201]
Paraphaeosphaeria michotii (Westend.) O.E. Erikss.	Morphological and molecular	Miscellaneous	Posidonia oceanica	Not specified	Two sampling sites in the coastal waters of the Elba Island (Livorno, Italy): (1) Ghiaie (UTM WGS84 42◦49'04''N, 10◦19'20''E) and (2) Margidore (UTM WGS84 42◦45'29''N, 10◦18'24''E)	Italy		Poli, A.; Bovio, E.; Ranieri, L.; Varese, G.C.; Prigione, V. Fungal diversity in the Neptune Forest: Comparison of the mycobiota of Posidonia oceanica, Flabellia petiolata, and Padina pavonica. Front. Microbiol. 2020, 11, 933.	[201]
Penicillium antarcticum A.D. Hocking & C.F. McRae	Morphological and molecular	Miscellaneous	Posidonia oceanica	Not specified	Two sampling sites in the coastal waters of the Elba Island (Livorno, Italy): (1) Ghiaie (UTM WGS84 42◦49'04''N, 10◦19'20''E) and (2) Margidore (UTM WGS84 42◦45'29''N, 10◦18'24''E)	Italy		Poli, A.; Bovio, E.; Ranieri, L.; Varese, G.C.; Prigione, V. Fungal diversity in the Neptune Forest: Comparison of the mycobiota of Posidonia oceanica, Flabellia petiolata, and Padina pavonica. Front. Microbiol. 2020, 11, 933.	[201]
Penicillium brevicompactum Dierckx	Morphological and molecular	Miscellaneous	Posidonia oceanica	Not specified	Two sampling sites in the coastal waters of the Elba Island (Livorno, Italy): (1) Ghiaie (UTM WGS84 42◦49'04''N, 10◦19'20''E) and (2) Margidore (UTM WGS84 42◦45'29''N, 10◦18'24''E)	Italy		Poli, A.; Bovio, E.; Ranieri, L.; Varese, G.C.; Prigione, V. Fungal diversity in the Neptune Forest: Comparison of the mycobiota of Posidonia oceanica, Flabellia petiolata, and Padina pavonica. Front. Microbiol. 2020, 11, 933.	[201]
Penicillium canescens Sopp.	Morphological and molecular	Miscellaneous	Posidonia oceanica	Not specified	Two sampling sites in the coastal waters of the Elba Island (Livorno, Italy): (1) Ghiaie (UTM WGS84 42◦49'04''N, 10◦19'20''E) and (2) Margidore (UTM WGS84 42◦45'29''N, 10◦18'24''E)	Italy		Poli, A.; Bovio, E.; Ranieri, L.; Varese, G.C.; Prigione, V. Fungal diversity in the Neptune Forest: Comparison of the mycobiota of Posidonia oceanica, Flabellia petiolata, and Padina pavonica. Front. Microbiol. 2020, 11, 933.	[201]
Penicillium chrysogenum Thom	Morphological and molecular	Miscellaneous	Posidonia oceanica	Not specified	Two sampling sites in the coastal waters of the Elba Island (Livorno, Italy): (1) Ghiaie (UTM WGS84 42◦49'04''N, 10◦19'20''E) and (2) Margidore (UTM WGS84 42◦45'29''N, 10◦18'24''E)	Italy		Poli, A.; Bovio, E.; Ranieri, L.; Varese, G.C.; Prigione, V. Fungal diversity in the Neptune Forest: Comparison of the mycobiota of Posidonia oceanica, Flabellia petiolata, and Padina pavonica. Front. Microbiol. 2020, 11, 933.	[201]
Penicillium commune Thom	Morphological and molecular	Miscellaneous	Posidonia oceanica	Not specified	Two sampling sites in the coastal waters of the Elba Island (Livorno, Italy): (1) Ghiaie (UTM WGS84 42◦49'04''N, 10◦19'20''E) and (2) Margidore (UTM WGS84 42◦45'29''N, 10◦18'24''E)	Italy		Poli, A.; Bovio, E.; Ranieri, L.; Varese, G.C.; Prigione, V. Fungal diversity in the Neptune Forest: Comparison of the mycobiota of Posidonia oceanica, Flabellia petiolata, and Padina pavonica. Front. Microbiol. 2020, 11, 933.	[201]
Penicillium cremeogriseum Chalab.	Morphological and molecular	Miscellaneous	Posidonia oceanica	Not specified	Two sampling sites in the coastal waters of the Elba Island (Livorno, Italy): (1) Ghiaie (UTM WGS84 42◦49'04''N, 10◦19'20''E) and (2) Margidore (UTM WGS84 42◦45'29''N, 10◦18'24''E)	Italy		Poli, A.; Bovio, E.; Ranieri, L.; Varese, G.C.; Prigione, V. Fungal diversity in the Neptune Forest: Comparison of the mycobiota of Posidonia oceanica, Flabellia petiolata, and Padina pavonica. Front. Microbiol. 2020, 11, 933.	[201]
Penicillium crustosum Thom	Morphological and molecular	Miscellaneous	Posidonia oceanica	Not specified	Two sampling sites in the coastal waters of the Elba Island (Livorno, Italy): (1) Ghiaie (UTM WGS84 42◦49'04''N, 10◦19'20''E) and (2) Margidore (UTM WGS84 42◦45'29''N, 10◦18'24''E)	Italy		Poli, A.; Bovio, E.; Ranieri, L.; Varese, G.C.; Prigione, V. Fungal diversity in the Neptune Forest: Comparison of the mycobiota of Posidonia oceanica, Flabellia petiolata, and Padina pavonica. Front. Microbiol. 2020, 11, 933.	[201]
Penicillium cvjetkovicii S. W. Peterson, Z. Jurjevic & J. C. Frisvad	Morphological and molecular	Miscellaneous	Posidonia oceanica	Not specified	Two sampling sites in the coastal waters of the Elba Island (Livorno, Italy): (1) Ghiaie (UTM WGS84 42◦49'04''N, 10◦19'20''E) and (2) Margidore (UTM WGS84 42◦45'29''N, 10◦18'24''E)	Italy		Poli, A.; Bovio, E.; Ranieri, L.; Varese, G.C.; Prigione, V. Fungal diversity in the Neptune Forest: Comparison of the mycobiota of Posidonia oceanica, Flabellia petiolata, and Padina pavonica. Front. Microbiol. 2020, 11, 933.	[201]
Penicillium glabrum (Wehmer) Westling	Morphological and molecular	Miscellaneous	Posidonia oceanica	Not specified	Two sampling sites in the coastal waters of the Elba Island (Livorno, Italy): (1) Ghiaie (UTM WGS84 42◦49'04''N, 10◦19'20''E) and (2) Margidore (UTM WGS84 42◦45'29''N, 10◦18'24''E)	Italy		Poli, A.; Bovio, E.; Ranieri, L.; Varese, G.C.; Prigione, V. Fungal diversity in the Neptune Forest: Comparison of the mycobiota of Posidonia oceanica, Flabellia petiolata, and Padina pavonica. Front. Microbiol. 2020, 11, 933.	[201]
Penicillium janczewskii K.M. Zalessky	Morphological and molecular	Miscellaneous	Posidonia oceanica	Not specified	Two sampling sites in the coastal waters of the Elba Island (Livorno, Italy): (1) Ghiaie (UTM WGS84 42◦49'04''N, 10◦19'20''E) and (2) Margidore (UTM WGS84 42◦45'29''N, 10◦18'24''E)	Italy		Poli, A.; Bovio, E.; Ranieri, L.; Varese, G.C.; Prigione, V. Fungal diversity in the Neptune Forest: Comparison of the mycobiota of Posidonia oceanica, Flabellia petiolata, and Padina pavonica. Front. Microbiol. 2020, 11, 933.	[201]
Penicillium paneum Frisvad	Morphological and molecular	Miscellaneous	Posidonia oceanica	Not specified	Two sampling sites in the coastal waters of the Elba Island (Livorno, Italy): (1) Ghiaie (UTM WGS84 42◦49'04''N, 10◦19'20''E) and (2) Margidore (UTM WGS84 42◦45'29''N, 10◦18'24''E)	Italy		Poli, A.; Bovio, E.; Ranieri, L.; Varese, G.C.; Prigione, V. Fungal diversity in the Neptune Forest: Comparison of the mycobiota of Posidonia oceanica, Flabellia petiolata, and Padina pavonica. Front. Microbiol. 2020, 11, 933.	[201]
Penicillium pinophilum Hedgc.	Morphological and molecular	Miscellaneous	Posidonia oceanica	Not specified	Two sampling sites in the coastal waters of the Elba Island (Livorno, Italy): (1) Ghiaie (UTM WGS84 42◦49'04''N, 10◦19'20''E) and (2) Margidore (UTM WGS84 42◦45'29''N, 10◦18'24''E)	Italy		Poli, A.; Bovio, E.; Ranieri, L.; Varese, G.C.; Prigione, V. Fungal diversity in the Neptune Forest: Comparison of the mycobiota of Posidonia oceanica, Flabellia petiolata, and Padina pavonica. Front. Microbiol. 2020, 11, 933.	[201]
Penicillium roseopurpureum Dierckx	Morphological and molecular	Miscellaneous	Posidonia oceanica	Not specified	Two sampling sites in the coastal waters of the Elba Island (Livorno, Italy): (1) Ghiaie (UTM WGS84 42◦49'04''N, 10◦19'20''E) and (2) Margidore (UTM WGS84 42◦45'29''N, 10◦18'24''E)	Italy		Poli, A.; Bovio, E.; Ranieri, L.; Varese, G.C.; Prigione, V. Fungal diversity in the Neptune Forest: Comparison of the mycobiota of Posidonia oceanica, Flabellia petiolata, and Padina pavonica. Front. Microbiol. 2020, 11, 933.	[201]
Penicillium solitum Westling	Morphological and molecular	Miscellaneous	Posidonia oceanica	Not specified	Two sampling sites in the coastal waters of the Elba Island (Livorno, Italy): (1) Ghiaie (UTM WGS84 42◦49'04''N, 10◦19'20''E) and (2) Margidore (UTM WGS84 42◦45'29''N, 10◦18'24''E)	Italy		Poli, A.; Bovio, E.; Ranieri, L.; Varese, G.C.; Prigione, V. Fungal diversity in the Neptune Forest: Comparison of the mycobiota of Posidonia oceanica, Flabellia petiolata, and Padina pavonica. Front. Microbiol. 2020, 11, 933.	[201]
Penicillium sp.	Morphological and molecular	Miscellaneous	Posidonia oceanica	Not specified	Two sampling sites in the coastal waters of the Elba Island (Livorno, Italy): (1) Ghiaie (UTM WGS84 42◦49'04''N, 10◦19'20''E) and (2) Margidore (UTM WGS84 42◦45'29''N, 10◦18'24''E)	Italy		Poli, A.; Bovio, E.; Ranieri, L.; Varese, G.C.; Prigione, V. Fungal diversity in the Neptune Forest: Comparison of the mycobiota of Posidonia oceanica, Flabellia petiolata, and Padina pavonica. Front. Microbiol. 2020, 11, 933.	[201]
Penicillium steckii K.M. Zalessky	Morphological and molecular	Miscellaneous	Posidonia oceanica	Not specified	Two sampling sites in the coastal waters of the Elba Island (Livorno, Italy): (1) Ghiaie (UTM WGS84 42◦49'04''N, 10◦19'20''E) and (2) Margidore (UTM WGS84 42◦45'29''N, 10◦18'24''E)	Italy		Poli, A.; Bovio, E.; Ranieri, L.; Varese, G.C.; Prigione, V. Fungal diversity in the Neptune Forest: Comparison of the mycobiota of Posidonia oceanica, Flabellia petiolata, and Padina pavonica. Front. Microbiol. 2020, 11, 933.	[201]
Penicillium vinaceum J.C. Gilman & E.V. Abbott	Morphological and molecular	Miscellaneous	Posidonia oceanica	Not specified	Two sampling sites in the coastal waters of the Elba Island (Livorno, Italy): (1) Ghiaie (UTM WGS84 42◦49'04''N, 10◦19'20''E) and (2) Margidore (UTM WGS84 42◦45'29''N, 10◦18'24''E)	Italy		Poli, A.; Bovio, E.; Ranieri, L.; Varese, G.C.; Prigione, V. Fungal diversity in the Neptune Forest: Comparison of the mycobiota of Posidonia oceanica, Flabellia petiolata, and Padina pavonica. Front. Microbiol. 2020, 11, 933.	[201]
Phoma sp.	Morphological and molecular	Miscellaneous	Posidonia oceanica	Not specified	Two sampling sites in the coastal waters of the Elba Island (Livorno, Italy): (1) Ghiaie (UTM WGS84 42◦49'04''N, 10◦19'20''E) and (2) Margidore (UTM WGS84 42◦45'29''N, 10◦18'24''E)	Italy		Poli, A.; Bovio, E.; Ranieri, L.; Varese, G.C.; Prigione, V. Fungal diversity in the Neptune Forest: Comparison of the mycobiota of Posidonia oceanica, Flabellia petiolata, and Padina pavonica. Front. Microbiol. 2020, 11, 933.	[201]
Plectosphaerellaceae sp	Morphological and molecular	Miscellaneous	Posidonia oceanica	Not specified	Two sampling sites in the coastal waters of the Elba Island (Livorno, Italy): (1) Ghiaie (UTM WGS84 42◦49'04''N, 10◦19'20''E) and (2) Margidore (UTM WGS84 42◦45'29''N, 10◦18'24''E)	Italy		Poli, A.; Bovio, E.; Ranieri, L.; Varese, G.C.; Prigione, V. Fungal diversity in the Neptune Forest: Comparison of the mycobiota of Posidonia oceanica, Flabellia petiolata, and Padina pavonica. Front. Microbiol. 2020, 11, 933.	[201]
Pleosporales sp.	Morphological and molecular	Miscellaneous	Posidonia oceanica	Not specified	Two sampling sites in the coastal waters of the Elba Island (Livorno, Italy): (1) Ghiaie (UTM WGS84 42◦49'04''N, 10◦19'20''E) and (2) Margidore (UTM WGS84 42◦45'29''N, 10◦18'24''E)	Italy		Poli, A.; Bovio, E.; Ranieri, L.; Varese, G.C.; Prigione, V. Fungal diversity in the Neptune Forest: Comparison of the mycobiota of Posidonia oceanica, Flabellia petiolata, and Padina pavonica. Front. Microbiol. 2020, 11, 933.	[201]
Pleurophoma sp.	Morphological and molecular	Miscellaneous	Posidonia oceanica	Not specified	Two sampling sites in the coastal waters of the Elba Island (Livorno, Italy): (1) Ghiaie (UTM WGS84 42◦49'04''N, 10◦19'20''E) and (2) Margidore (UTM WGS84 42◦45'29''N, 10◦18'24''E)	Italy		Poli, A.; Bovio, E.; Ranieri, L.; Varese, G.C.; Prigione, V. Fungal diversity in the Neptune Forest: Comparison of the mycobiota of Posidonia oceanica, Flabellia petiolata, and Padina pavonica. Front. Microbiol. 2020, 11, 933.	[201]
Porostereum spadiceum (Pers.) Hjortstam & Ryvarden Preussia funiculata (Preuss) Fuckel*	Morphological and molecular	Miscellaneous	Posidonia oceanica	Not specified	Two sampling sites in the coastal waters of the Elba Island (Livorno, Italy): (1) Ghiaie (UTM WGS84 42◦49'04''N, 10◦19'20''E) and (2) Margidore (UTM WGS84 42◦45'29''N, 10◦18'24''E)	Italy		Poli, A.; Bovio, E.; Ranieri, L.; Varese, G.C.; Prigione, V. Fungal diversity in the Neptune Forest: Comparison of the mycobiota of Posidonia oceanica, Flabellia petiolata, and Padina pavonica. Front. Microbiol. 2020, 11, 933.	[201]
Preussia terricola Cain* Pseudozyma prolifica Bandoni	Morphological and molecular	Miscellaneous	Posidonia oceanica	Not specified	Two sampling sites in the coastal waters of the Elba Island (Livorno, Italy): (1) Ghiaie (UTM WGS84 42◦49'04''N, 10◦19'20''E) and (2) Margidore (UTM WGS84 42◦45'29''N, 10◦18'24''E)	Italy		Poli, A.; Bovio, E.; Ranieri, L.; Varese, G.C.; Prigione, V. Fungal diversity in the Neptune Forest: Comparison of the mycobiota of Posidonia oceanica, Flabellia petiolata, and Padina pavonica. Front. Microbiol. 2020, 11, 933.	[201]
Purpureocillium lilacinum (Thom) Luangsa-ard, Houbraken, Hywel-Jones & Samson	Morphological and molecular	Miscellaneous	Posidonia oceanica	Not specified	Two sampling sites in the coastal waters of the Elba Island (Livorno, Italy): (1) Ghiaie (UTM WGS84 42◦49'04''N, 10◦19'20''E) and (2) Margidore (UTM WGS84 42◦45'29''N, 10◦18'24''E)	Italy		Poli, A.; Bovio, E.; Ranieri, L.; Varese, G.C.; Prigione, V. Fungal diversity in the Neptune Forest: Comparison of the mycobiota of Posidonia oceanica, Flabellia petiolata, and Padina pavonica. Front. Microbiol. 2020, 11, 933.	[201]
Pyrenochaeta sp.	Morphological and molecular	Miscellaneous	Posidonia oceanica	Not specified	Two sampling sites in the coastal waters of the Elba Island (Livorno, Italy): (1) Ghiaie (UTM WGS84 42◦49'04''N, 10◦19'20''E) and (2) Margidore (UTM WGS84 42◦45'29''N, 10◦18'24''E)	Italy		Poli, A.; Bovio, E.; Ranieri, L.; Varese, G.C.; Prigione, V. Fungal diversity in the Neptune Forest: Comparison of the mycobiota of Posidonia oceanica, Flabellia petiolata, and Padina pavonica. Front. Microbiol. 2020, 11, 933.	[201]
Pyrenochaetopsis leptospora (Sacc. & Briard) Gruyter, Aveskamp & Verkley	Morphological and molecular	Miscellaneous	Posidonia oceanica	Not specified	Two sampling sites in the coastal waters of the Elba Island (Livorno, Italy): (1) Ghiaie (UTM WGS84 42◦49'04''N, 10◦19'20''E) and (2) Margidore (UTM WGS84 42◦45'29''N, 10◦18'24''E)	Italy		Poli, A.; Bovio, E.; Ranieri, L.; Varese, G.C.; Prigione, V. Fungal diversity in the Neptune Forest: Comparison of the mycobiota of Posidonia oceanica, Flabellia petiolata, and Padina pavonica. Front. Microbiol. 2020, 11, 933.	[201]
Ramularia sp.	Morphological and molecular	Miscellaneous	Posidonia oceanica	Not specified	Two sampling sites in the coastal waters of the Elba Island (Livorno, Italy): (1) Ghiaie (UTM WGS84 42◦49'04''N, 10◦19'20''E) and (2) Margidore (UTM WGS84 42◦45'29''N, 10◦18'24''E)	Italy		Poli, A.; Bovio, E.; Ranieri, L.; Varese, G.C.; Prigione, V. Fungal diversity in the Neptune Forest: Comparison of the mycobiota of Posidonia oceanica, Flabellia petiolata, and Padina pavonica. Front. Microbiol. 2020, 11, 933.	[201]
Rhexocercosporidium carotae (Årsvoll) U. Braun	Morphological and molecular	Miscellaneous	Posidonia oceanica	Not specified	Two sampling sites in the coastal waters of the Elba Island (Livorno, Italy): (1) Ghiaie (UTM WGS84 42◦49'04''N, 10◦19'20''E) and (2) Margidore (UTM WGS84 42◦45'29''N, 10◦18'24''E)	Italy		Poli, A.; Bovio, E.; Ranieri, L.; Varese, G.C.; Prigione, V. Fungal diversity in the Neptune Forest: Comparison of the mycobiota of Posidonia oceanica, Flabellia petiolata, and Padina pavonica. Front. Microbiol. 2020, 11, 933.	[201]
Roussoellaceae sp.	Morphological and molecular	Miscellaneous	Posidonia oceanica	Not specified	Two sampling sites in the coastal waters of the Elba Island (Livorno, Italy): (1) Ghiaie (UTM WGS84 42◦49'04''N, 10◦19'20''E) and (2) Margidore (UTM WGS84 42◦45'29''N, 10◦18'24''E)	Italy		Poli, A.; Bovio, E.; Ranieri, L.; Varese, G.C.; Prigione, V. Fungal diversity in the Neptune Forest: Comparison of the mycobiota of Posidonia oceanica, Flabellia petiolata, and Padina pavonica. Front. Microbiol. 2020, 11, 933.	[201]
Sarocladium bacillisporum (Onions & G.L. Barron) Summerb.	Morphological and molecular	Miscellaneous	Posidonia oceanica	Not specified	Two sampling sites in the coastal waters of the Elba Island (Livorno, Italy): (1) Ghiaie (UTM WGS84 42◦49'04''N, 10◦19'20''E) and (2) Margidore (UTM WGS84 42◦45'29''N, 10◦18'24''E)	Italy		Poli, A.; Bovio, E.; Ranieri, L.; Varese, G.C.; Prigione, V. Fungal diversity in the Neptune Forest: Comparison of the mycobiota of Posidonia oceanica, Flabellia petiolata, and Padina pavonica. Front. Microbiol. 2020, 11, 933.	[201]
Scedosporium apiospermum (Sacc.) Sacc. ex Castell. & Chalm.	Morphological and molecular	Miscellaneous	Posidonia oceanica	Not specified	Two sampling sites in the coastal waters of the Elba Island (Livorno, Italy): (1) Ghiaie (UTM WGS84 42◦49'04''N, 10◦19'20''E) and (2) Margidore (UTM WGS84 42◦45'29''N, 10◦18'24''E)	Italy		Poli, A.; Bovio, E.; Ranieri, L.; Varese, G.C.; Prigione, V. Fungal diversity in the Neptune Forest: Comparison of the mycobiota of Posidonia oceanica, Flabellia petiolata, and Padina pavonica. Front. Microbiol. 2020, 11, 933.	[201]
Schizophyllum commune Fr.	Morphological and molecular	Miscellaneous	Posidonia oceanica	Not specified	Two sampling sites in the coastal waters of the Elba Island (Livorno, Italy): (1) Ghiaie (UTM WGS84 42◦49'04''N, 10◦19'20''E) and (2) Margidore (UTM WGS84 42◦45'29''N, 10◦18'24''E)	Italy		Poli, A.; Bovio, E.; Ranieri, L.; Varese, G.C.; Prigione, V. Fungal diversity in the Neptune Forest: Comparison of the mycobiota of Posidonia oceanica, Flabellia petiolata, and Padina pavonica. Front. Microbiol. 2020, 11, 933.	[201]
Sordariomycetes sp.	Morphological and molecular	Miscellaneous	Posidonia oceanica	Not specified	Two sampling sites in the coastal waters of the Elba Island (Livorno, Italy): (1) Ghiaie (UTM WGS84 42◦49'04''N, 10◦19'20''E) and (2) Margidore (UTM WGS84 42◦45'29''N, 10◦18'24''E)	Italy		Poli, A.; Bovio, E.; Ranieri, L.; Varese, G.C.; Prigione, V. Fungal diversity in the Neptune Forest: Comparison of the mycobiota of Posidonia oceanica, Flabellia petiolata, and Padina pavonica. Front. Microbiol. 2020, 11, 933.	[201]
Talaromyces assiutensis Samson & Abdel-Fattah	Morphological and molecular	Miscellaneous	Posidonia oceanica	Not specified	Two sampling sites in the coastal waters of the Elba Island (Livorno, Italy): (1) Ghiaie (UTM WGS84 42◦49'04''N, 10◦19'20''E) and (2) Margidore (UTM WGS84 42◦45'29''N, 10◦18'24''E)	Italy		Poli, A.; Bovio, E.; Ranieri, L.; Varese, G.C.; Prigione, V. Fungal diversity in the Neptune Forest: Comparison of the mycobiota of Posidonia oceanica, Flabellia petiolata, and Padina pavonica. Front. Microbiol. 2020, 11, 933.	[201]
Talaromyces trachyspermus (Shear) Stolk & Samson	Morphological and molecular	Miscellaneous	Posidonia oceanica	Not specified	Two sampling sites in the coastal waters of the Elba Island (Livorno, Italy): (1) Ghiaie (UTM WGS84 42◦49'04''N, 10◦19'20''E) and (2) Margidore (UTM WGS84 42◦45'29''N, 10◦18'24''E)	Italy		Poli, A.; Bovio, E.; Ranieri, L.; Varese, G.C.; Prigione, V. Fungal diversity in the Neptune Forest: Comparison of the mycobiota of Posidonia oceanica, Flabellia petiolata, and Padina pavonica. Front. Microbiol. 2020, 11, 933.	[201]
Tolypocladium cylindrosporum W. Gams	Morphological and molecular	Miscellaneous	Posidonia oceanica	Not specified	Two sampling sites in the coastal waters of the Elba Island (Livorno, Italy): (1) Ghiaie (UTM WGS84 42◦49'04''N, 10◦19'20''E) and (2) Margidore (UTM WGS84 42◦45'29''N, 10◦18'24''E)	Italy		Poli, A.; Bovio, E.; Ranieri, L.; Varese, G.C.; Prigione, V. Fungal diversity in the Neptune Forest: Comparison of the mycobiota of Posidonia oceanica, Flabellia petiolata, and Padina pavonica. Front. Microbiol. 2020, 11, 933.	[201]
Trichoderma atroviride P. Karst.	Morphological and molecular	Miscellaneous	Posidonia oceanica	Not specified	Two sampling sites in the coastal waters of the Elba Island (Livorno, Italy): (1) Ghiaie (UTM WGS84 42◦49'04''N, 10◦19'20''E) and (2) Margidore (UTM WGS84 42◦45'29''N, 10◦18'24''E)	Italy		Poli, A.; Bovio, E.; Ranieri, L.; Varese, G.C.; Prigione, V. Fungal diversity in the Neptune Forest: Comparison of the mycobiota of Posidonia oceanica, Flabellia petiolata, and Padina pavonica. Front. Microbiol. 2020, 11, 933.	[201]
Trichoderma harzianum Rifai	Morphological and molecular	Miscellaneous	Posidonia oceanica	Not specified	Two sampling sites in the coastal waters of the Elba Island (Livorno, Italy): (1) Ghiaie (UTM WGS84 42◦49'04''N, 10◦19'20''E) and (2) Margidore (UTM WGS84 42◦45'29''N, 10◦18'24''E)	Italy		Poli, A.; Bovio, E.; Ranieri, L.; Varese, G.C.; Prigione, V. Fungal diversity in the Neptune Forest: Comparison of the mycobiota of Posidonia oceanica, Flabellia petiolata, and Padina pavonica. Front. Microbiol. 2020, 11, 933.	[201]
Wallemia sebi (Fr.) Arx	Morphological and molecular	Miscellaneous	Posidonia oceanica	Not specified	Two sampling sites in the coastal waters of the Elba Island (Livorno, Italy): (1) Ghiaie (UTM WGS84 42◦49'04''N, 10◦19'20''E) and (2) Margidore (UTM WGS84 42◦45'29''N, 10◦18'24''E)	Italy		Poli, A.; Bovio, E.; Ranieri, L.; Varese, G.C.; Prigione, V. Fungal diversity in the Neptune Forest: Comparison of the mycobiota of Posidonia oceanica, Flabellia petiolata, and Padina pavonica. Front. Microbiol. 2020, 11, 933.	[201]
Zopfiella ebriosa Guarro, P.F. Cannon & Aa	Morphological and molecular	Miscellaneous	Posidonia oceanica	Not specified	Two sampling sites in the coastal waters of the Elba Island (Livorno, Italy): (1) Ghiaie (UTM WGS84 42◦49'04''N, 10◦19'20''E) and (2) Margidore (UTM WGS84 42◦45'29''N, 10◦18'24''E)	Italy		Poli, A.; Bovio, E.; Ranieri, L.; Varese, G.C.; Prigione, V. Fungal diversity in the Neptune Forest: Comparison of the mycobiota of Posidonia oceanica, Flabellia petiolata, and Padina pavonica. Front. Microbiol. 2020, 11, 933.	[201]
Mucor	Molecular (High troroughput )	Miscellaneous	Halophila stipulacea	Decaying leaves	Al-Leith mangroves, Saudi Arabia	Saudi Arabia	20° 02′ 08″ N 40° 25′ 66″ E	Abdel-Wahab, M.A.; Bahkali, A.H.; Elgorban, A.M.; Jones, E.B.G. High-throughput amplicon sequencing of fungi and microbial eukaryotes associated with the seagrass Halophila stipulacea (Forssk.) Asch. from Al-Leith Mangroves, Saudi Arabia. Mycol. Prog. 2021, 20, 1365–1381.	[70]
Neocallimastix	Molecular (High troroughput )	Miscellaneous	Halophila stipulacea	Decaying leaves	Al-Leith mangroves, Saudi Arabia	Saudi Arabia	20° 02′ 08″ N 40° 25′ 66″ E	Abdel-Wahab, M.A.; Bahkali, A.H.; Elgorban, A.M.; Jones, E.B.G. High-throughput amplicon sequencing of fungi and microbial eukaryotes associated with the seagrass Halophila stipulacea (Forssk.) Asch. from Al-Leith Mangroves, Saudi Arabia. Mycol. Prog. 2021, 20, 1365–1381.	[70]
Mortierella	Molecular (High troroughput )	Miscellaneous	Halophila stipulacea	Decaying leaves	Al-Leith mangroves, Saudi Arabia	Saudi Arabia	20° 02′ 08″ N 40° 25′ 66″ E	Abdel-Wahab, M.A.; Bahkali, A.H.; Elgorban, A.M.; Jones, E.B.G. High-throughput amplicon sequencing of fungi and microbial eukaryotes associated with the seagrass Halophila stipulacea (Forssk.) Asch. from Al-Leith Mangroves, Saudi Arabia. Mycol. Prog. 2021, 20, 1365–1381.	[70]
Malassezia	Molecular (High troroughput )	Miscellaneous	Halophila stipulacea	Decaying leaves	Al-Leith mangroves, Saudi Arabia	Saudi Arabia	20° 02′ 08″ N 40° 25′ 66″ E	Abdel-Wahab, M.A.; Bahkali, A.H.; Elgorban, A.M.; Jones, E.B.G. High-throughput amplicon sequencing of fungi and microbial eukaryotes associated with the seagrass Halophila stipulacea (Forssk.) Asch. from Al-Leith Mangroves, Saudi Arabia. Mycol. Prog. 2021, 20, 1365–1381.	[70]
Mortierella	Molecular (High troroughput )	Miscellaneous	Halophila stipulacea	Decaying leaves	Al-Leith mangroves, Saudi Arabia	Saudi Arabia	20° 02′ 08″ N 40° 25′ 66″ E	Abdel-Wahab, M.A.; Bahkali, A.H.; Elgorban, A.M.; Jones, E.B.G. High-throughput amplicon sequencing of fungi and microbial eukaryotes associated with the seagrass Halophila stipulacea (Forssk.) Asch. from Al-Leith Mangroves, Saudi Arabia. Mycol. Prog. 2021, 20, 1365–1381.	[70]
Entophlyctis	Molecular (High troroughput )	Miscellaneous	Halophila stipulacea	Decaying leaves	Al-Leith mangroves, Saudi Arabia	Saudi Arabia	20° 02′ 08″ N 40° 25′ 66″ E	Abdel-Wahab, M.A.; Bahkali, A.H.; Elgorban, A.M.; Jones, E.B.G. High-throughput amplicon sequencing of fungi and microbial eukaryotes associated with the seagrass Halophila stipulacea (Forssk.) Asch. from Al-Leith Mangroves, Saudi Arabia. Mycol. Prog. 2021, 20, 1365–1381.	[70]
Geranomyces	Molecular (High troroughput )	Miscellaneous	Halophila stipulacea	Decaying leaves	Al-Leith mangroves, Saudi Arabia	Saudi Arabia	20° 02′ 08″ N 40° 25′ 66″ E	Abdel-Wahab, M.A.; Bahkali, A.H.; Elgorban, A.M.; Jones, E.B.G. High-throughput amplicon sequencing of fungi and microbial eukaryotes associated with the seagrass Halophila stipulacea (Forssk.) Asch. from Al-Leith Mangroves, Saudi Arabia. Mycol. Prog. 2021, 20, 1365–1381.	[70]
Anaeromyces	Molecular (High troroughput )	Miscellaneous	Halophila stipulacea	Decaying leaves	Al-Leith mangroves, Saudi Arabia	Saudi Arabia	20° 02′ 08″ N 40° 25′ 66″ E	Abdel-Wahab, M.A.; Bahkali, A.H.; Elgorban, A.M.; Jones, E.B.G. High-throughput amplicon sequencing of fungi and microbial eukaryotes associated with the seagrass Halophila stipulacea (Forssk.) Asch. from Al-Leith Mangroves, Saudi Arabia. Mycol. Prog. 2021, 20, 1365–1381.	[70]
Clitocybula	Molecular (High troroughput )	Miscellaneous	Halophila stipulacea	Decaying leaves	Al-Leith mangroves, Saudi Arabia	Saudi Arabia	20° 02′ 08″ N 40° 25′ 66″ E	Abdel-Wahab, M.A.; Bahkali, A.H.; Elgorban, A.M.; Jones, E.B.G. High-throughput amplicon sequencing of fungi and microbial eukaryotes associated with the seagrass Halophila stipulacea (Forssk.) Asch. from Al-Leith Mangroves, Saudi Arabia. Mycol. Prog. 2021, 20, 1365–1381.	[70]
Cuphophyllus	Molecular (High troroughput )	Miscellaneous	Halophila stipulacea	Decaying leaves	Al-Leith mangroves, Saudi Arabia	Saudi Arabia	20° 02′ 08″ N 40° 25′ 66″ E	Abdel-Wahab, M.A.; Bahkali, A.H.; Elgorban, A.M.; Jones, E.B.G. High-throughput amplicon sequencing of fungi and microbial eukaryotes associated with the seagrass Halophila stipulacea (Forssk.) Asch. from Al-Leith Mangroves, Saudi Arabia. Mycol. Prog. 2021, 20, 1365–1381.	[70]
Coltricia		Miscellaneous	Halophila stipulacea		Al-Leith mangroves, Saudi Arabia	Saudi Arabia	20° 02′ 08″ N 40° 25′ 66″ E	Abdel-Wahab, M.A.; Bahkali, A.H.; Elgorban, A.M.; Jones, E.B.G. High-throughput amplicon sequencing of fungi and microbial eukaryotes associated with the seagrass Halophila stipulacea (Forssk.) Asch. from Al-Leith Mangroves, Saudi Arabia. Mycol. Prog. 2021, 20, 1365–1381.	[70]
Asco- taiwania		Miscellaneous	Halophila stipulacea		Al-Leith mangroves, Saudi Arabia	Saudi Arabia	20° 02′ 08″ N 40° 25′ 66″ E	Abdel-Wahab, M.A.; Bahkali, A.H.; Elgorban, A.M.; Jones, E.B.G. High-throughput amplicon sequencing of fungi and microbial eukaryotes associated with the seagrass Halophila stipulacea (Forssk.) Asch. from Al-Leith Mangroves, Saudi Arabia. Mycol. Prog. 2021, 20, 1365–1381.	[70]
Clavispora “Yeast”		Miscellaneous	Halophila stipulacea		Al-Leith mangroves, Saudi Arabia	Saudi Arabia	20° 02′ 08″ N 40° 25′ 66″ E	Abdel-Wahab, M.A.; Bahkali, A.H.; Elgorban, A.M.; Jones, E.B.G. High-throughput amplicon sequencing of fungi and microbial eukaryotes associated with the seagrass Halophila stipulacea (Forssk.) Asch. from Al-Leith Mangroves, Saudi Arabia. Mycol. Prog. 2021, 20, 1365–1381.	[70]
Allochytridium		Miscellaneous	Halophila stipulacea		Al-Leith mangroves, Saudi Arabia	Saudi Arabia	20° 02′ 08″ N 40° 25′ 66″ E	Abdel-Wahab, M.A.; Bahkali, A.H.; Elgorban, A.M.; Jones, E.B.G. High-throughput amplicon sequencing of fungi and microbial eukaryotes associated with the seagrass Halophila stipulacea (Forssk.) Asch. from Al-Leith Mangroves, Saudi Arabia. Mycol. Prog. 2021, 20, 1365–1381.	[70]
Pichia “Yeast”		Miscellaneous	Halophila stipulacea		Al-Leith mangroves, Saudi Arabia	Saudi Arabia	20° 02′ 08″ N 40° 25′ 66″ E	Abdel-Wahab, M.A.; Bahkali, A.H.; Elgorban, A.M.; Jones, E.B.G. High-throughput amplicon sequencing of fungi and microbial eukaryotes associated with the seagrass Halophila stipulacea (Forssk.) Asch. from Al-Leith Mangroves, Saudi Arabia. Mycol. Prog. 2021, 20, 1365–1381.	[70]
Phellodon		Miscellaneous	Halophila stipulacea		Al-Leith mangroves, Saudi Arabia	Saudi Arabia	20° 02′ 08″ N 40° 25′ 66″ E	Abdel-Wahab, M.A.; Bahkali, A.H.; Elgorban, A.M.; Jones, E.B.G. High-throughput amplicon sequencing of fungi and microbial eukaryotes associated with the seagrass Halophila stipulacea (Forssk.) Asch. from Al-Leith Mangroves, Saudi Arabia. Mycol. Prog. 2021, 20, 1365–1381.	[70]
Corollospora maritima Werdermann	Should be morphological	Miscellaneous	Posidonia oceanica	Leaves, leaf sheaths, stem, roots	Ischia, Bay of Napoli, Italy	Italy	NG	Cuomo, V.; Vanzanella, F.; Fresi, E.; Cinelli, F.; Mazzella, L. Fungal flora of Posidonia oceanica and its ecological significance. Trans. Br. Mycol. Soc.1985, 84, 35–40.	[69]
C. intermedia Schmidt	Should be morphological	Miscellaneous	Posidonia oceanica	Leaves	Ischia, Bay of Napoli, Italy	Italy	NG	Cuomo, V.; Vanzanella, F.; Fresi, E.; Cinelli, F.; Mazzella, L. Fungal flora of Posidonia oceanica and its ecological significance. Trans. Br. Mycol. Soc.1985, 84, 35–40.	[69]
Luluiorthia sp.	Should be morphological	Miscellaneous	Posidonia oceanica	Leaf sheaths	Ischia, Bay of Napoli, Italy	Italy	NG	Cuomo, V.; Vanzanella, F.; Fresi, E.; Cinelli, F.; Mazzella, L. Fungal flora of Posidonia oceanica and its ecological significance. Trans. Br. Mycol. Soc.1985, 84, 35–40.	[69]
Halotthia posidoniae Kohlmeyer	Should be morphological	Miscellaneous	Posidonia oceanica	Rhizomes	Ischia, Bay of Napoli, Italy	Italy	NG	Cuomo, V.; Vanzanella, F.; Fresi, E.; Cinelli, F.; Mazzella, L. Fungal flora of Posidonia oceanica and its ecological significance. Trans. Br. Mycol. Soc.1985, 84, 35–40.	[69]
Pontoporeia biturbinata (Dur. & Mont.) Kohlm.	Should be morphological	Miscellaneous	Posidonia oceanica	Rhizomes	Ischia, Bay of Napoli, Italy	Italy	NG	Cuomo, V.; Vanzanella, F.; Fresi, E.; Cinelli, F.; Mazzella, L. Fungal flora of Posidonia oceanica and its ecological significance. Trans. Br. Mycol. Soc.1985, 84, 35–40.	[69]
Papulospora halima Anastasiou	Should be morphological	Miscellaneous	Posidonia oceanica	Stems	Ischia, Bay of Napoli, Italy	Italy	NG	Cuomo, V.; Vanzanella, F.; Fresi, E.; Cinelli, F.; Mazzella, L. Fungal flora of Posidonia oceanica and its ecological significance. Trans. Br. Mycol. Soc.1985, 84, 35–40.	[69]
Phoma sp.	Should be morphological	Miscellaneous	Posidonia oceanica	Leaf sheaths	Ischia, Bay of Napoli, Italy	Italy	NG	Cuomo, V.; Vanzanella, F.; Fresi, E.; Cinelli, F.; Mazzella, L. Fungal flora of Posidonia oceanica and its ecological significance. Trans. Br. Mycol. Soc.1985, 84, 35–40.	[69]
Penicillium citrinum	Molecular	Miscellaneous	Thalassia testudinum	Leaves	Hobie Island Beach Park in Virginia Key in Miami, FL, USA	USA	NG	Ugarellia, K.; Jagels, A.; Choia, C.J.; Loesgenb, S.; Stingl, U. Fungal endophytes from Thalassia testudinum show bioactivity against seagrass pathogen Labyrinthula sp. Front. Mar. Sci. 2024, 11, 1359610.	[57]
Penicillium sclerotigenum	Molecular	Miscellaneous	Thalassia testudinum	Leaves	Hobie Island Beach Park in Virginia Key in Miami, FL, USA	USA	NG	Ugarellia, K.; Jagels, A.; Choia, C.J.; Loesgenb, S.; Stingl, U. Fungal endophytes from Thalassia testudinum show bioactivity against seagrass pathogen Labyrinthula sp. Front. Mar. Sci. 2024, 11, 1359610.	[57]
Aspergillus flavus	Molecular	Miscellaneous	Thalassia testudinum	Leaves	Hobie Island Beach Park in Virginia Key in Miami, FL, USA	USA	NG	Ugarellia, K.; Jagels, A.; Choia, C.J.; Loesgenb, S.; Stingl, U. Fungal endophytes from Thalassia testudinum show bioactivity against seagrass pathogen Labyrinthula sp. Front. Mar. Sci. 2024, 11, 1359610.	[57]
Aspergillus fumigatus	Molecular	Miscellaneous	Thalassia testudinum	Leaves	Hobie Island Beach Park in Virginia Key in Miami, FL, USA	USA	NG	Ugarellia, K.; Jagels, A.; Choia, C.J.; Loesgenb, S.; Stingl, U. Fungal endophytes from Thalassia testudinum show bioactivity against seagrass pathogen Labyrinthula sp. Front. Mar. Sci. 2024, 11, 1359610.	[57]
Penicillium citrinum	Molecular	Miscellaneous	Thalassia testudinum	Leaves	Hobie Island Beach Park in Virginia Key in Miami, FL, USA	USA	NG	Ugarellia, K.; Jagels, A.; Choia, C.J.; Loesgenb, S.; Stingl, U. Fungal endophytes from Thalassia testudinum show bioactivity against seagrass pathogen Labyrinthula sp. Front. Mar. Sci. 2024, 11, 1359610.	[57]
Aspergillus fumigatus	Molecular	Miscellaneous	Thalassia testudinum	Leaves	Hobie Island Beach Park in Virginia Key in Miami, FL, USA	USA	NG	Ugarellia, K.; Jagels, A.; Choia, C.J.; Loesgenb, S.; Stingl, U. Fungal endophytes from Thalassia testudinum show bioactivity against seagrass pathogen Labyrinthula sp. Front. Mar. Sci. 2024, 11, 1359610.	[57]
Penicillium chrysogenum	Molecular	Miscellaneous	Thalassia testudinum	Leaves	Hobie Island Beach Park in Virginia Key in Miami, FL, USA	USA	NG	Ugarellia, K.; Jagels, A.; Choia, C.J.; Loesgenb, S.; Stingl, U. Fungal endophytes from Thalassia testudinum show bioactivity against seagrass pathogen Labyrinthula sp. Front. Mar. Sci. 2024, 11, 1359610.	[57]
Eutypella scoparia	Molecular	Miscellaneous	Thalassia testudinum	Leaves	Hobie Island Beach Park in Virginia Key in Miami, FL, USA	USA	NG	Ugarellia, K.; Jagels, A.; Choia, C.J.; Loesgenb, S.; Stingl, U. Fungal endophytes from Thalassia testudinum show bioactivity against seagrass pathogen Labyrinthula sp. Front. Mar. Sci. 2024, 11, 1359610.	[57]
Diaporthales	Molecular	Miscellaneous	Thalassia testudinum	Leaves	Hobie Island Beach Park in Virginia Key in Miami, FL, USA	USA	NG	Ugarellia, K.; Jagels, A.; Choia, C.J.; Loesgenb, S.; Stingl, U. Fungal endophytes from Thalassia testudinum show bioactivity against seagrass pathogen Labyrinthula sp. Front. Mar. Sci. 2024, 11, 1359610.	[57]
Microsphaeropsis arundinis	Molecular	Miscellaneous	Thalassia testudinum	Leaves	Hobie Island Beach Park in Virginia Key in Miami, FL, USA	USA	NG	Ugarellia, K.; Jagels, A.; Choia, C.J.; Loesgenb, S.; Stingl, U. Fungal endophytes from Thalassia testudinum show bioactivity against seagrass pathogen Labyrinthula sp. Front. Mar. Sci. 2024, 11, 1359610.	[57]
Aspergillus oryzae	Molecular	Miscellaneous	Thalassia testudinum	Leaves	Hobie Island Beach Park in Virginia Key in Miami, FL, USA	USA	NG	Ugarellia, K.; Jagels, A.; Choia, C.J.; Loesgenb, S.; Stingl, U. Fungal endophytes from Thalassia testudinum show bioactivity against seagrass pathogen Labyrinthula sp. Front. Mar. Sci. 2024, 11, 1359610.	[57]
Aspergillus flavus	Molecular	Miscellaneous	Thalassia testudinum	Leaves	Hobie Island Beach Park in Virginia Key in Miami, FL, USA	USA	NG	Ugarellia, K.; Jagels, A.; Choia, C.J.; Loesgenb, S.; Stingl, U. Fungal endophytes from Thalassia testudinum show bioactivity against seagrass pathogen Labyrinthula sp. Front. Mar. Sci. 2024, 11, 1359610.	[57]
Parastagonospora nodorum	Molecular	Miscellaneous	Thalassia testudinum	Leaves	Hobie Island Beach Park in Virginia Key in Miami, FL, USA	USA	NG	Ugarellia, K.; Jagels, A.; Choia, C.J.; Loesgenb, S.; Stingl, U. Fungal endophytes from Thalassia testudinum show bioactivity against seagrass pathogen Labyrinthula sp. Front. Mar. Sci. 2024, 11, 1359610.	[57]
Pleosporales	Molecular	Miscellaneous	Thalassia testudinum	Leaves	Hobie Island Beach Park in Virginia Key in Miami, FL, USA	USA	NG	Ugarellia, K.; Jagels, A.; Choia, C.J.; Loesgenb, S.; Stingl, U. Fungal endophytes from Thalassia testudinum show bioactivity against seagrass pathogen Labyrinthula sp. Front. Mar. Sci. 2024, 11, 1359610.	[57]
Penicillium citrinum	Molecular	Miscellaneous	Thalassia testudinum	Leaves	Hobie Island Beach Park in Virginia Key in Miami, FL, USA	USA	NG	Ugarellia, K.; Jagels, A.; Choia, C.J.; Loesgenb, S.; Stingl, U. Fungal endophytes from Thalassia testudinum show bioactivity against seagrass pathogen Labyrinthula sp. Front. Mar. Sci. 2024, 11, 1359610.	[57]
Aspergillus sydowi	Molecular	Miscellaneous	Thalassia testudinum	Leaves	Hobie Island Beach Park in Virginia Key in Miami, FL, USA	USA	NG	Ugarellia, K.; Jagels, A.; Choia, C.J.; Loesgenb, S.; Stingl, U. Fungal endophytes from Thalassia testudinum show bioactivity against seagrass pathogen Labyrinthula sp. Front. Mar. Sci. 2024, 11, 1359610.	[57]
Aspergillus flavus	Molecular	Miscellaneous	Thalassia testudinum	Leaves	Hobie Island Beach Park in Virginia Key in Miami, FL, USA	USA	NG	Ugarellia, K.; Jagels, A.; Choia, C.J.; Loesgenb, S.; Stingl, U. Fungal endophytes from Thalassia testudinum show bioactivity against seagrass pathogen Labyrinthula sp. Front. Mar. Sci. 2024, 11, 1359610.	[57]
Aspergillus sydowii	Molecular	Miscellaneous	Thalassia testudinum	Leaves	Hobie Island Beach Park in Virginia Key in Miami, FL, USA	USA	NG	Ugarellia, K.; Jagels, A.; Choia, C.J.; Loesgenb, S.; Stingl, U. Fungal endophytes from Thalassia testudinum show bioactivity against seagrass pathogen Labyrinthula sp. Front. Mar. Sci. 2024, 11, 1359610.	[57]
Penicillium citrinum	Molecular	Miscellaneous	Thalassia testudinum	Leaves	Hobie Island Beach Park in Virginia Key in Miami, FL, USA	USA	NG	Ugarellia, K.; Jagels, A.; Choia, C.J.; Loesgenb, S.; Stingl, U. Fungal endophytes from Thalassia testudinum show bioactivity against seagrass pathogen Labyrinthula sp. Front. Mar. Sci. 2024, 11, 1359610.	[57]
Penicillium citrinum	Molecular	Miscellaneous	Thalassia testudinum	Leaves	Hobie Island Beach Park in Virginia Key in Miami, FL, USA	USA	NG	Ugarellia, K.; Jagels, A.; Choia, C.J.; Loesgenb, S.; Stingl, U. Fungal endophytes from Thalassia testudinum show bioactivity against seagrass pathogen Labyrinthula sp. Front. Mar. Sci. 2024, 11, 1359610.	[57]
Microsphaeropsis arundinis	Molecular	Miscellaneous	Thalassia testudinum	Leaves	Hobie Island Beach Park in Virginia Key in Miami, FL, USA	USA	NG	Ugarellia, K.; Jagels, A.; Choia, C.J.; Loesgenb, S.; Stingl, U. Fungal endophytes from Thalassia testudinum show bioactivity against seagrass pathogen Labyrinthula sp. Front. Mar. Sci. 2024, 11, 1359610.	[57]
Aspergillus terreus	Molecular	Miscellaneous	Thalassia testudinum	Leaves	Hobie Island Beach Park in Virginia Key in Miami, FL, USA	USA	NG	Ugarellia, K.; Jagels, A.; Choia, C.J.; Loesgenb, S.; Stingl, U. Fungal endophytes from Thalassia testudinum show bioactivity against seagrass pathogen Labyrinthula sp. Front. Mar. Sci. 2024, 11, 1359610.	[57]
Microsphaeropsis arundinis	Molecular	Miscellaneous	Thalassia testudinum	Leaves	Hobie Island Beach Park in Virginia Key in Miami, FL, USA	USA	NG	Ugarellia, K.; Jagels, A.; Choia, C.J.; Loesgenb, S.; Stingl, U. Fungal endophytes from Thalassia testudinum show bioactivity against seagrass pathogen Labyrinthula sp. Front. Mar. Sci. 2024, 11, 1359610.	[57]
Penicillium citrinum	Molecular	Miscellaneous	Thalassia testudinum	Leaves	Hobie Island Beach Park in Virginia Key in Miami, FL, USA	USA	NG	Ugarellia, K.; Jagels, A.; Choia, C.J.; Loesgenb, S.; Stingl, U. Fungal endophytes from Thalassia testudinum show bioactivity against seagrass pathogen Labyrinthula sp. Front. Mar. Sci. 2024, 11, 1359610.	[57]
Penicillium chrysogenum	Molecular	Miscellaneous	Thalassia testudinum	Leaves	Hobie Island Beach Park in Virginia Key in Miami, FL, USA	USA	NG	Ugarellia, K.; Jagels, A.; Choia, C.J.; Loesgenb, S.; Stingl, U. Fungal endophytes from Thalassia testudinum show bioactivity against seagrass pathogen Labyrinthula sp. Front. Mar. Sci. 2024, 11, 1359610.	[57]
Phoma medicaginis	Molecular	Miscellaneous	Thalassia testudinum	Leaves	Hobie Island Beach Park in Virginia Key in Miami, FL, USA	USA	NG	Ugarellia, K.; Jagels, A.; Choia, C.J.; Loesgenb, S.; Stingl, U. Fungal endophytes from Thalassia testudinum show bioactivity against seagrass pathogen Labyrinthula sp. Front. Mar. Sci. 2024, 11, 1359610.	[57]
Paraphaeosphaeria neglecta	Molecular	Miscellaneous	Thalassia testudinum	Leaves	Hobie Island Beach Park in Virginia Key in Miami, FL, USA	USA	NG	Ugarellia, K.; Jagels, A.; Choia, C.J.; Loesgenb, S.; Stingl, U. Fungal endophytes from Thalassia testudinum show bioactivity against seagrass pathogen Labyrinthula sp. Front. Mar. Sci. 2024, 11, 1359610.	[57]
Penicillium griseoroseum	Molecular	Miscellaneous	Thalassia testudinum	Leaves	Hobie Island Beach Park in Virginia Key in Miami, FL, USA	USA	NG	Ugarellia, K.; Jagels, A.; Choia, C.J.; Loesgenb, S.; Stingl, U. Fungal endophytes from Thalassia testudinum show bioactivity against seagrass pathogen Labyrinthula sp. Front. Mar. Sci. 2024, 11, 1359610.	[57]
Penicillium sclerotigenum	Molecular	Miscellaneous	Thalassia testudinum	Leaves	Hobie Island Beach Park in Virginia Key in Miami, FL, USA	USA	NG	Ugarellia, K.; Jagels, A.; Choia, C.J.; Loesgenb, S.; Stingl, U. Fungal endophytes from Thalassia testudinum show bioactivity against seagrass pathogen Labyrinthula sp. Front. Mar. Sci. 2024, 11, 1359610.	[57]
Myrothecium	Molecular	Miscellaneous	Thalassia testudinum	Leaves	Hobie Island Beach Park in Virginia Key in Miami, FL, USA	USA	NG	Ugarellia, K.; Jagels, A.; Choia, C.J.; Loesgenb, S.; Stingl, U. Fungal endophytes from Thalassia testudinum show bioactivity against seagrass pathogen Labyrinthula sp. Front. Mar. Sci. 2024, 11, 1359610.	[57]
Dothideomycetes	Molecular	Miscellaneous	Thalassia testudinum	Leaves	Hobie Island Beach Park in Virginia Key in Miami, FL, USA	USA	NG	Ugarellia, K.; Jagels, A.; Choia, C.J.; Loesgenb, S.; Stingl, U. Fungal endophytes from Thalassia testudinum show bioactivity against seagrass pathogen Labyrinthula sp. Front. Mar. Sci. 2024, 11, 1359610.	[57]
Trichoderma reesei	Molecular	Miscellaneous	Thalassia testudinum	Leaves	Hobie Island Beach Park in Virginia Key in Miami, FL, USA	USA	NG	Ugarellia, K.; Jagels, A.; Choia, C.J.; Loesgenb, S.; Stingl, U. Fungal endophytes from Thalassia testudinum show bioactivity against seagrass pathogen Labyrinthula sp. Front. Mar. Sci. 2024, 11, 1359610.	[57]
Trichoderma reesei	Molecular	Miscellaneous	Thalassia testudinum	Leaves	Hobie Island Beach Park in Virginia Key in Miami, FL, USA	USA	NG	Ugarellia, K.; Jagels, A.; Choia, C.J.; Loesgenb, S.; Stingl, U. Fungal endophytes from Thalassia testudinum show bioactivity against seagrass pathogen Labyrinthula sp. Front. Mar. Sci. 2024, 11, 1359610.	[57]
Trichoderma lixii	Molecular	Miscellaneous	Thalassia testudinum	Leaves	Hobie Island Beach Park in Virginia Key in Miami, FL, USA	USA	NG	Ugarellia, K.; Jagels, A.; Choia, C.J.; Loesgenb, S.; Stingl, U. Fungal endophytes from Thalassia testudinum show bioactivity against seagrass pathogen Labyrinthula sp. Front. Mar. Sci. 2024, 11, 1359610.	[57]
Trichoderma lixii	Molecular	Miscellaneous	Thalassia testudinum	Leaves	Hobie Island Beach Park in Virginia Key in Miami, FL, USA	USA	NG	Ugarellia, K.; Jagels, A.; Choia, C.J.; Loesgenb, S.; Stingl, U. Fungal endophytes from Thalassia testudinum show bioactivity against seagrass pathogen Labyrinthula sp. Front. Mar. Sci. 2024, 11, 1359610.	[57]
Trichoderma lixii	Molecular	Miscellaneous	Thalassia testudinum	Leaves	Hobie Island Beach Park in Virginia Key in Miami, FL, USA	USA	NG	Ugarellia, K.; Jagels, A.; Choia, C.J.; Loesgenb, S.; Stingl, U. Fungal endophytes from Thalassia testudinum show bioactivity against seagrass pathogen Labyrinthula sp. Front. Mar. Sci. 2024, 11, 1359610.	[57]
Trichoderma lixii	Molecular	Miscellaneous	Thalassia testudinum	Leaves	Hobie Island Beach Park in Virginia Key in Miami, FL, USA	USA	NG	Ugarellia, K.; Jagels, A.; Choia, C.J.; Loesgenb, S.; Stingl, U. Fungal endophytes from Thalassia testudinum show bioactivity against seagrass pathogen Labyrinthula sp. Front. Mar. Sci. 2024, 11, 1359610.	[57]
Diaporthe	Molecular	Miscellaneous	Thalassia testudinum	Leaves	Hobie Island Beach Park in Virginia Key in Miami, FL, USA	USA	NG	Ugarellia, K.; Jagels, A.; Choia, C.J.; Loesgenb, S.; Stingl, U. Fungal endophytes from Thalassia testudinum show bioactivity against seagrass pathogen Labyrinthula sp. Front. Mar. Sci. 2024, 11, 1359610.	[57]
Trichoderma	Molecular	Miscellaneous	Thalassia testudinum	Leaves	Hobie Island Beach Park in Virginia Key in Miami, FL, USA	USA	NG	Ugarellia, K.; Jagels, A.; Choia, C.J.; Loesgenb, S.; Stingl, U. Fungal endophytes from Thalassia testudinum show bioactivity against seagrass pathogen Labyrinthula sp. Front. Mar. Sci. 2024, 11, 1359610.	[57]
Cladosporium halotolerans	Molecular	Miscellaneous	Thalassia testudinum	Leaves	Hobie Island Beach Park in Virginia Key in Miami, FL, USA	USA	NG	Ugarellia, K.; Jagels, A.; Choia, C.J.; Loesgenb, S.; Stingl, U. Fungal endophytes from Thalassia testudinum show bioactivity against seagrass pathogen Labyrinthula sp. Front. Mar. Sci. 2024, 11, 1359610.	[57]
Diaporthe	Molecular	Miscellaneous	Thalassia testudinum	Leaves	Hobie Island Beach Park in Virginia Key in Miami, FL, USA	USA	NG	Ugarellia, K.; Jagels, A.; Choia, C.J.; Loesgenb, S.; Stingl, U. Fungal endophytes from Thalassia testudinum show bioactivity against seagrass pathogen Labyrinthula sp. Front. Mar. Sci. 2024, 11, 1359610.	[57]
Trichoderma harzianum	Molecular	Miscellaneous	Thalassia testudinum	Leaves	Hobie Island Beach Park in Virginia Key in Miami, FL, USA	USA	NG	Ugarellia, K.; Jagels, A.; Choia, C.J.; Loesgenb, S.; Stingl, U. Fungal endophytes from Thalassia testudinum show bioactivity against seagrass pathogen Labyrinthula sp. Front. Mar. Sci. 2024, 11, 1359610.	[57]
Trichoderma reesei	Molecular	Miscellaneous	Thalassia testudinum	Leaves	Hobie Island Beach Park in Virginia Key in Miami, FL, USA	USA	NG	Ugarellia, K.; Jagels, A.; Choia, C.J.; Loesgenb, S.; Stingl, U. Fungal endophytes from Thalassia testudinum show bioactivity against seagrass pathogen Labyrinthula sp. Front. Mar. Sci. 2024, 11, 1359610.	[57]
Trichoderma reesei	Molecular	Miscellaneous	Thalassia testudinum	Leaves	Hobie Island Beach Park in Virginia Key in Miami, FL, USA	USA	NG	Ugarellia, K.; Jagels, A.; Choia, C.J.; Loesgenb, S.; Stingl, U. Fungal endophytes from Thalassia testudinum show bioactivity against seagrass pathogen Labyrinthula sp. Front. Mar. Sci. 2024, 11, 1359610.	[57]
Trichoderma reesei		Miscellaneous	Thalassia testudinum	Leaves	Hobie Island Beach Park in Virginia Key in Miami, FL, USA	USA	NG	Ugarellia, K.; Jagels, A.; Choia, C.J.; Loesgenb, S.; Stingl, U. Fungal endophytes from Thalassia testudinum show bioactivity against seagrass pathogen Labyrinthula sp. Front. Mar. Sci. 2024, 11, 1359610.	[57]
Dothideomycetes	Molecular	Miscellaneous	Thalassia testudinum	Leaves	Hobie Island Beach Park in Virginia Key in Miami, FL, USA	USA	NG	Ugarellia, K.; Jagels, A.; Choia, C.J.; Loesgenb, S.; Stingl, U. Fungal endophytes from Thalassia testudinum show bioactivity against seagrass pathogen Labyrinthula sp. Front. Mar. Sci. 2024, 11, 1359610.	[57]
Cladosporium	Molecular	Miscellaneous	Thalassia testudinum	Leaves	Hobie Island Beach Park in Virginia Key in Miami, FL, USA	USA	NG	Ugarellia, K.; Jagels, A.; Choia, C.J.; Loesgenb, S.; Stingl, U. Fungal endophytes from Thalassia testudinum show bioactivity against seagrass pathogen Labyrinthula sp. Front. Mar. Sci. 2024, 11, 1359610.	[57]
Diaporthe	Molecular	Miscellaneous	Thalassia testudinum	Leaves	Hobie Island Beach Park in Virginia Key in Miami, FL, USA	USA	NG	Ugarellia, K.; Jagels, A.; Choia, C.J.; Loesgenb, S.; Stingl, U. Fungal endophytes from Thalassia testudinum show bioactivity against seagrass pathogen Labyrinthula sp. Front. Mar. Sci. 2024, 11, 1359610.	[57]
Dothichiza pimprina	Molecular	Miscellaneous	Thalassia testudinum	Leaves	Hobie Island Beach Park in Virginia Key in Miami, FL, USA	USA	NG	Ugarellia, K.; Jagels, A.; Choia, C.J.; Loesgenb, S.; Stingl, U. Fungal endophytes from Thalassia testudinum show bioactivity against seagrass pathogen Labyrinthula sp. Front. Mar. Sci. 2024, 11, 1359610.	[57]
Aspergillus versicolor	Molecular	Miscellaneous	Thalassia testudinum	Leaves	Hobie Island Beach Park in Virginia Key in Miami, FL, USA	USA	NG	Ugarellia, K.; Jagels, A.; Choia, C.J.; Loesgenb, S.; Stingl, U. Fungal endophytes from Thalassia testudinum show bioactivity against seagrass pathogen Labyrinthula sp. Front. Mar. Sci. 2024, 11, 1359610.	[57]
Botryosphaeria dothidea	Molecular	Miscellaneous	Posidonia oceanica	Leaves	"Cala Cupa" cove, Giglio Island	Italy	42°22’ 08.0300” N, 10° 550’ 04.0900” E	Pasqualetti, M.; Giovannini, V.; Barghini, P.; Gorrasi, S.; Fenice, M. Diversity and ecology of culturable marine fungi associated with Posidonia oceanica leaves and their epiphytic algae Dictyota dichotoma and Sphaerococcus coronopifolius. Fungal Ecol. 2020, 44, 100906.	[15]
Cladosporium tenellum	Molecular	Miscellaneous	Posidonia oceanica	Leaves	"Cala Cupa" cove, Giglio Island	Italy	42°22’ 08.0300” N, 10° 550’ 04.0900” E	Pasqualetti, M.; Giovannini, V.; Barghini, P.; Gorrasi, S.; Fenice, M. Diversity and ecology of culturable marine fungi associated with Posidonia oceanica leaves and their epiphytic algae Dictyota dichotoma and Sphaerococcus coronopifolius. Fungal Ecol. 2020, 44, 100906.	[15]
Phaeosphaeria sp.	Molecular	Miscellaneous	Posidonia oceanica	Leaves	"Cala Cupa" cove, Giglio Island	Italy	42°22’ 08.0300” N, 10° 550’ 04.0900” E	Pasqualetti, M.; Giovannini, V.; Barghini, P.; Gorrasi, S.; Fenice, M. Diversity and ecology of culturable marine fungi associated with Posidonia oceanica leaves and their epiphytic algae Dictyota dichotoma and Sphaerococcus coronopifolius. Fungal Ecol. 2020, 44, 100906.	[15]
Pleospora sp.	Molecular	Miscellaneous	Posidonia oceanica	Leaves	"Cala Cupa" cove, Giglio Island	Italy	42°22’ 08.0300” N, 10° 550’ 04.0900” E	Pasqualetti, M.; Giovannini, V.; Barghini, P.; Gorrasi, S.; Fenice, M. Diversity and ecology of culturable marine fungi associated with Posidonia oceanica leaves and their epiphytic algae Dictyota dichotoma and Sphaerococcus coronopifolius. Fungal Ecol. 2020, 44, 100906.	[15]
Scopulariopsis brumptii	Molecular	Miscellaneous	Posidonia oceanica	Leaves	"Cala Cupa" cove, Giglio Island	Italy	42°22’ 08.0300” N, 10° 550’ 04.0900” E	Pasqualetti, M.; Giovannini, V.; Barghini, P.; Gorrasi, S.; Fenice, M. Diversity and ecology of culturable marine fungi associated with Posidonia oceanica leaves and their epiphytic algae Dictyota dichotoma and Sphaerococcus coronopifolius. Fungal Ecol. 2020, 44, 100906.	[15]
Stemphylium vesicarium	Molecular	Miscellaneous	Posidonia oceanica	Leaves	"Cala Cupa" cove, Giglio Island	Italy	42°22’ 08.0300” N, 10° 550’ 04.0900” E	Pasqualetti, M.; Giovannini, V.; Barghini, P.; Gorrasi, S.; Fenice, M. Diversity and ecology of culturable marine fungi associated with Posidonia oceanica leaves and their epiphytic algae Dictyota dichotoma and Sphaerococcus coronopifolius. Fungal Ecol. 2020, 44, 100906.	[15]
Tamaricicola sp.1	Molecular	Miscellaneous	Posidonia oceanica	Leaves	"Cala Cupa" cove, Giglio Island	Italy	42°22’ 08.0300” N, 10° 550’ 04.0900” E	Pasqualetti, M.; Giovannini, V.; Barghini, P.; Gorrasi, S.; Fenice, M. Diversity and ecology of culturable marine fungi associated with Posidonia oceanica leaves and their epiphytic algae Dictyota dichotoma and Sphaerococcus coronopifolius. Fungal Ecol. 2020, 44, 100906.	[15]
Aspergillus flavus	Molecular	Miscellaneous	Posidonia oceanica	Leaves	"Cala Cupa" cove, Giglio Island	Italy	42°22’ 08.0300” N, 10° 550’ 04.0900” E	Pasqualetti, M.; Giovannini, V.; Barghini, P.; Gorrasi, S.; Fenice, M. Diversity and ecology of culturable marine fungi associated with Posidonia oceanica leaves and their epiphytic algae Dictyota dichotoma and Sphaerococcus coronopifolius. Fungal Ecol. 2020, 44, 100906.	[15]
Aspergillus insuetus	Molecular	Miscellaneous	Posidonia oceanica	Leaves	"Cala Cupa" cove, Giglio Island	Italy	42°22’ 08.0300” N, 10° 550’ 04.0900” E	Pasqualetti, M.; Giovannini, V.; Barghini, P.; Gorrasi, S.; Fenice, M. Diversity and ecology of culturable marine fungi associated with Posidonia oceanica leaves and their epiphytic algae Dictyota dichotoma and Sphaerococcus coronopifolius. Fungal Ecol. 2020, 44, 100906.	[15]
Penicillium sanguifluum	Molecular	Miscellaneous	Posidonia oceanica	Leaves	"Cala Cupa" cove, Giglio Island	Italy	42°22’ 08.0300” N, 10° 550’ 04.0900” E	Pasqualetti, M.; Giovannini, V.; Barghini, P.; Gorrasi, S.; Fenice, M. Diversity and ecology of culturable marine fungi associated with Posidonia oceanica leaves and their epiphytic algae Dictyota dichotoma and Sphaerococcus coronopifolius. Fungal Ecol. 2020, 44, 100906.	[15]
Chaetomium tectifimeti	Molecular	Miscellaneous	Posidonia oceanica	Leaves	"Cala Cupa" cove, Giglio Island	Italy	42°22’ 08.0300” N, 10° 550’ 04.0900” E	Pasqualetti, M.; Giovannini, V.; Barghini, P.; Gorrasi, S.; Fenice, M. Diversity and ecology of culturable marine fungi associated with Posidonia oceanica leaves and their epiphytic algae Dictyota dichotoma and Sphaerococcus coronopifolius. Fungal Ecol. 2020, 44, 100906.	[15]
Cephalotrichum gorgonifer	Molecular	Miscellaneous	Posidonia oceanica	Leaves	"Cala Cupa" cove, Giglio Island	Italy	42°22’ 08.0300” N, 10° 550’ 04.0900” E	Pasqualetti, M.; Giovannini, V.; Barghini, P.; Gorrasi, S.; Fenice, M. Diversity and ecology of culturable marine fungi associated with Posidonia oceanica leaves and their epiphytic algae Dictyota dichotoma and Sphaerococcus coronopifolius. Fungal Ecol. 2020, 44, 100906.	[15]
Clonostachys rosea	Molecular	Miscellaneous	Posidonia oceanica	Leaves	"Cala Cupa" cove, Giglio Island	Italy	42°22’ 08.0300” N, 10° 550’ 04.0900” E	Pasqualetti, M.; Giovannini, V.; Barghini, P.; Gorrasi, S.; Fenice, M. Diversity and ecology of culturable marine fungi associated with Posidonia oceanica leaves and their epiphytic algae Dictyota dichotoma and Sphaerococcus coronopifolius. Fungal Ecol. 2020, 44, 100906.	[15]
Dichotomopilus subfunicola	Molecular	Miscellaneous	Posidonia oceanica	Leaves	"Cala Cupa" cove, Giglio Island	Italy	42°22’ 08.0300” N, 10° 550’ 04.0900” E	Pasqualetti, M.; Giovannini, V.; Barghini, P.; Gorrasi, S.; Fenice, M. Diversity and ecology of culturable marine fungi associated with Posidonia oceanica leaves and their epiphytic algae Dictyota dichotoma and Sphaerococcus coronopifolius. Fungal Ecol. 2020, 44, 100906.	[15]
Fusarium sp.	Molecular	Miscellaneous	Posidonia oceanica	Leaves	"Cala Cupa" cove, Giglio Island	Italy	42°22’ 08.0300” N, 10° 550’ 04.0900” E	Pasqualetti, M.; Giovannini, V.; Barghini, P.; Gorrasi, S.; Fenice, M. Diversity and ecology of culturable marine fungi associated with Posidonia oceanica leaves and their epiphytic algae Dictyota dichotoma and Sphaerococcus coronopifolius. Fungal Ecol. 2020, 44, 100906.	[15]
Mariannaea humicola	Molecular	Miscellaneous	Posidonia oceanica	Leaves	"Cala Cupa" cove, Giglio Island	Italy	42°22’ 08.0300” N, 10° 550’ 04.0900” E	Pasqualetti, M.; Giovannini, V.; Barghini, P.; Gorrasi, S.; Fenice, M. Diversity and ecology of culturable marine fungi associated with Posidonia oceanica leaves and their epiphytic algae Dictyota dichotoma and Sphaerococcus coronopifolius. Fungal Ecol. 2020, 44, 100906.	[15]
Microascus brevicaulis	Molecular	Miscellaneous	Posidonia oceanica	Leaves	"Cala Cupa" cove, Giglio Island	Italy	42°22’ 08.0300” N, 10° 550’ 04.0900” E	Pasqualetti, M.; Giovannini, V.; Barghini, P.; Gorrasi, S.; Fenice, M. Diversity and ecology of culturable marine fungi associated with Posidonia oceanica leaves and their epiphytic algae Dictyota dichotoma and Sphaerococcus coronopifolius. Fungal Ecol. 2020, 44, 100906.	[15]
Stachybotrys chlorohalonatus	Molecular	Miscellaneous	Posidonia oceanica	Leaves	"Cala Cupa" cove, Giglio Island	Italy	42°22’ 08.0300” N, 10° 550’ 04.0900” E	Pasqualetti, M.; Giovannini, V.; Barghini, P.; Gorrasi, S.; Fenice, M. Diversity and ecology of culturable marine fungi associated with Posidonia oceanica leaves and their epiphytic algae Dictyota dichotoma and Sphaerococcus coronopifolius. Fungal Ecol. 2020, 44, 100906.	[15]
Rhodotorula diobovata	Molecular	Miscellaneous	Posidonia oceanica	NG	NG	NG	NG	Poli, A., Vizzini, A., Prigione, V., & Varese, G. C. Basidiomycota isolated from the Mediterranean Sea-Phylogeny and putative ecological roles. Fungal Ecol. 2018, 36, 51-62.	[202]
Sporobolomyces roseus	Molecular	Miscellaneous	Posidonia oceanica	NG	NG	NG	NG	Poli, A., Vizzini, A., Prigione, V., & Varese, G. C. Basidiomycota isolated from the Mediterranean Sea-Phylogeny and putative ecological roles. Fungal Ecol. 2018, 36, 51-62.	[202]
Aspergillus unguis	Molecular	Miscellaneous	Thalassia hemprichii	NG	Teluk Awur, Jepara, Central Java, Indonesia	Indonesia	NG	Setyati, W. A.; Sedjati, S.; Samudra, A.; Ariyanto, D. Investigation of seagrass-associated fungi as antifouling candidates with anti bacterial properties. Jordan Journal of Biological Sciences, 2023, 16(2).	[129]
Aspergillus versicolor	Molecular	Miscellaneous	Enhalus acaroides	NG	Teluk Awur, Jepara, Central Java, Indonesia	Indonesia	NG	Setyati, W. A.; Sedjati, S.; Samudra, A.; Ariyanto, D. Investigation of seagrass-associated fungi as antifouling candidates with anti-bacterial properties. Jordan Journal of Biological Sciences, 2023, 16(2).	[129]
Aspergillus candidus	Not specified ( should be using morphological characters)	Miscellaneous	NG	NG	Abou Keer, Alexandria	Egypt	NG	Atalla, M. M.; Zeinab, H. K.; Eman, R. H.; Amani, A. Y.; Abeer, A.A. E. A. Screening of some marine-derived fungal isolates for lignin degrading enzymes (LDEs) production. Agriculture and Biology Journal of North America, 2010, 1(4), 591-9.	[203]
Aspergillus flavus	Not specified ( should be using morphological characters)	Miscellaneous	NG	NG	Abou Keer, Alexandria	Egypt	NG	Atalla, M. M.; Zeinab, H. K.; Eman, R. H.; Amani, A. Y.; Abeer, A.A. E. A. Screening of some marine-derived fungal isolates for lignin degrading enzymes (LDEs) production. Agriculture and Biology Journal of North America, 2010, 1(4), 591-9.	[203]
Aspergillus niger	Not specified ( should be using morphological characters)	Miscellaneous	NG	NG	Abou Keer, Alexandria	Egypt	NG	Atalla, M. M.; Zeinab, H. K.; Eman, R. H.; Amani, A. Y.; Abeer, A.A. E. A. Screening of some marine-derived fungal isolates for lignin degrading enzymes (LDEs) production. Agriculture and Biology Journal of North America, 2010, 1(4), 591-9.	[203]
Aspergillus versicolor	Not specified ( should be using morphological characters)	Miscellaneous	NG	NG	Abou Keer, Alexandria	Egypt	NG	Atalla, M. M.; Zeinab, H. K.; Eman, R. H.; Amani, A. Y.; Abeer, A.A. E. A. Screening of some marine-derived fungal isolates for lignin degrading enzymes (LDEs) production. Agriculture and Biology Journal of North America, 2010, 1(4), 591-9.	[203]
Cladosporium sphaerospermum	Not specified ( should be using morphological characters)	Miscellaneous	NG	NG	Abou Keer, Alexandria	Egypt	NG	Atalla, M. M.; Zeinab, H. K.; Eman, R. H.; Amani, A. Y.; Abeer, A.A. E. A. Screening of some marine-derived fungal isolates for lignin degrading enzymes (LDEs) production. Agriculture and Biology Journal of North America, 2010, 1(4), 591-9.	[203]
Geotrichum candidum	Not specified ( should be using morphological characters)	Miscellaneous	NG	NG	Abou Keer, Alexandria	Egypt	NG	Atalla, M. M.; Zeinab, H. K.; Eman, R. H.; Amani, A. Y.; Abeer, A.A. E. A. Screening of some marine-derived fungal isolates for lignin degrading enzymes (LDEs) production. Agriculture and Biology Journal of North America, 2010, 1(4), 591-9.	[203]
Penicillium camemberti	Not specified ( should be using morphological characters)	Miscellaneous	NG	NG	Abou Keer, Alexandria	Egypt	NG	Atalla, M. M.; Zeinab, H. K.; Eman, R. H.; Amani, A. Y.; Abeer, A.A. E. A. Screening of some marine-derived fungal isolates for lignin degrading enzymes (LDEs) production. Agriculture and Biology Journal of North America, 2010, 1(4), 591-9.	[203]
Penicillium echinulatum	Not specified ( should be using morphological characters)	Miscellaneous	NG	NG	Abou Keer, Alexandria	Egypt	NG	Atalla, M. M.; Zeinab, H. K.; Eman, R. H.; Amani, A. Y.; Abeer, A.A. E. A. Screening of some marine-derived fungal isolates for lignin degrading enzymes (LDEs) production. Agriculture and Biology Journal of North America, 2010, 1(4), 591-9.	[203]
Verticillium lecani	Not specified ( should be using morphological characters)	Miscellaneous	NG	NG	Abou Keer, Alexandria	Egypt	NG	Atalla, M. M.; Zeinab, H. K.; Eman, R. H.; Amani, A. Y.; Abeer, A.A. E. A. Screening of some marine-derived fungal isolates for lignin degrading enzymes (LDEs) production. Agriculture and Biology Journal of North America, 2010, 1(4), 591-9.	[203]
Phoma macrostoma	Molecular	Miscellaneous	Zostera marina	Leaves	Friedrichsort, around Kiel Fjord	Germany	54°23′N; 10°11′E	Petersen, L.-E.; Marner, M.; Labes, A.; Tasdemir, D. Rapid Metabolome and Bioactivity Profiling of Fungi Associated with the Leaf and Rhizosphere of the Baltic Seagrass Zostera marina. Mar. Drugs 2019, 17, 419.	[146]
