# Supplementary material for: Exploring Fungal Diversity in Seagrass Ecosystems for Pharmaceutical and Ecological Insights
Source: J Fungi (Basel). 2024 Sep 2;10(9):627. doi: 10.3390/jof10090627 (PMC11433010; doi:10.3390/jof10090627)
Supplement: Supplementary file 1 [file jof-10-00627-s001.zip › Table S3_edited.xlsx]

## Sheet: Sheet 1
Table S3
Taxa	Life mode	Host	Infected tissues	Sampling site	Country	GPS coordinates	Reference	Reference number in the main text
Phytophthora gemini sp. nov.	Pathogenic	Zostera marina	Rotting seeds and decaying plants	Grevelingen in the province of Zealand, Netherlands	Netherlands	NG	Man in ’t Veld, W.A.; Rosendahl, K.C.H.M.; Brouwer, H.; de Cock, A.W.A.M. Phytophthora gemini sp. Nov., a new species isolated from the halophilic plant Zostera marina in the Netherlands. Fungal Biol. 2011, 115, 724–732.	[140]
Phytophthora gemini sp. nov.	Pathogenic	Zostera marina	Rotting seeds and decaying plants	Grevelingen in the province of Zealand, Netherlands	Netherlands	NG	Man in ’t Veld, W.A.; Rosendahl, K.C.H.M.; Brouwer, H.; de Cock, A.W.A.M. Phytophthora gemini sp. Nov., a new species isolated from the halophilic plant Zostera marina in the Netherlands. Fungal Biol. 2011, 115, 724–732.	[140]
Phytophthora gemini sp. nov.	Pathogenic	Zostera marina	Rotting seeds and decaying plants	Grevelingen in the province of Zealand, Netherlands	Netherlands	NG	Man in ’t Veld, W.A.; Rosendahl, K.C.H.M.; Brouwer, H.; de Cock, A.W.A.M. Phytophthora gemini sp. Nov., a new species isolated from the halophilic plant Zostera marina in the Netherlands. Fungal Biol. 2011, 115, 724–732.	[140]
Phytophthora gemini sp. nov.	Pathogenic	Zostera marina	Rotting seeds and decaying plants	Grevelingen in the province of Zealand, Netherlands	Netherlands	NG	Man in ’t Veld, W.A.; Rosendahl, K.C.H.M.; Brouwer, H.; de Cock, A.W.A.M. Phytophthora gemini sp. Nov., a new species isolated from the halophilic plant Zostera marina in the Netherlands. Fungal Biol. 2011, 115, 724–732.	[140]
Phytophthora gemini sp. nov.	Pathogenic	Zostera marina	Rotting seeds and decaying plants	Grevelingen in the province of Zealand, Netherlands	Netherlands	NG	Man in ’t Veld, W.A.; Rosendahl, K.C.H.M.; Brouwer, H.; de Cock, A.W.A.M. Phytophthora gemini sp. Nov., a new species isolated from the halophilic plant Zostera marina in the Netherlands. Fungal Biol. 2011, 115, 724–732.	[140]
Phytophthora inundata	Pathogenic	Zostera marina	Decaying plants	Grevelingen in the province of Zealand, Netherlands	Netherlands	NG	Man in ’t Veld, W.A.; Rosendahl, K.C.H.M.; Brouwer, H.; de Cock, A.W.A.M. Phytophthora gemini sp. Nov., a new species isolated from the halophilic plant Zostera marina in the Netherlands. Fungal Biol. 2011, 115, 724–732.	[140]
Phytophthora inundata	Pathogenic	Zostera marina	Decaying plants	Grevelingen in the province of Zealand, Netherlands	Netherlands	NG	Man in ’t Veld, W.A.; Rosendahl, K.C.H.M.; Brouwer, H.; de Cock, A.W.A.M. Phytophthora gemini sp. Nov., a new species isolated from the halophilic plant Zostera marina in the Netherlands. Fungal Biol. 2011, 115, 724–732.	[140]
Phytophthora inundata	Pathogenic	Zostera marina	Decaying plants	Grevelingen in the province of Zealand, Netherlands	Netherlands	NG	Man in ’t Veld, W.A.; Rosendahl, K.C.H.M.; Brouwer, H.; de Cock, A.W.A.M. Phytophthora gemini sp. Nov., a new species isolated from the halophilic plant Zostera marina in the Netherlands. Fungal Biol. 2011, 115, 724–732.	[140]
Phytophthora gemini	Pathogenic	Zostera marina	Seeds	Lindholmen, Sweden	Sweden	57.7038 N, 11.9398 E	Govers, L.L.; Man In ‘T Veld, W.A.; Meffert, J.P.; Bouma, T.J.; van Rijswick, P.C.J.; Heusinkveld, J.H.T.; Orth, R.J.; van Katwijk, M.M.; van der Heide, T. Marine Phytophthora species can hamper conservation and restoration of vegetated coastal ecosystems. Proceedings of the Royal Society B: Biological Sciences, 2016, 283, 20160812.	[102]
Phytophthora inundata	Pathogenic	Zostera marina	Seeds	Limfjord, Denmark	Denmark	56.9138 N, 9.9938 E	Govers, L.L.; Man In ‘T Veld, W.A.; Meffert, J.P.; Bouma, T.J.; van Rijswick, P.C.J.; Heusinkveld, J.H.T.; Orth, R.J.; van Katwijk, M.M.; van der Heide, T. Marine Phytophthora species can hamper conservation and restoration of vegetated coastal ecosystems. Proceedings of the Royal Society B: Biological Sciences, 2016, 283, 20160812.	[102]
Phytopthora gemini	Pathogenic	Zostera marina	Seeds and Plant material	Sylt, Germany	Germany	54.7998 N, 8.2968 E	Govers, L.L.; Man In ‘T Veld, W.A.; Meffert, J.P.; Bouma, T.J.; van Rijswick, P.C.J.; Heusinkveld, J.H.T.; Orth, R.J.; van Katwijk, M.M.; van der Heide, T. Marine Phytophthora species can hamper conservation and restoration of vegetated coastal ecosystems. Proceedings of the Royal Society B: Biological Sciences, 2016, 283, 20160812.	[102]
Halophytopthora sp. Zostera	Pathogenic	Zostera marina	Seeds and Plant material	Sylt, Germany	Germany	54.7998 N, 8.2968 E	Govers, L.L.; Man In ‘T Veld, W.A.; Meffert, J.P.; Bouma, T.J.; van Rijswick, P.C.J.; Heusinkveld, J.H.T.; Orth, R.J.; van Katwijk, M.M.; van der Heide, T. Marine Phytophthora species can hamper conservation and restoration of vegetated coastal ecosystems. Proceedings of the Royal Society B: Biological Sciences, 2016, 283, 20160812.	[102]
Phytopthora sp. (unknown)	Pathogenic	Zostera marina	Seeds	Chesapeake bay, USA	USA	37.5678 N, 76.1018 W	Govers, L.L.; Man In ‘T Veld, W.A.; Meffert, J.P.; Bouma, T.J.; van Rijswick, P.C.J.; Heusinkveld, J.H.T.; Orth, R.J.; van Katwijk, M.M.; van der Heide, T. Marine Phytophthora species can hamper conservation and restoration of vegetated coastal ecosystems. Proceedings of the Royal Society B: Biological Sciences, 2016, 283, 20160812.	[102]
Halophytopthora sp. (unknown)	Pathogenic	Zostera marina	Seeds and Plant material	Thau lagoon, France	France	43.4468 N, 3.6638 W	Govers, L.L.; Man In ‘T Veld, W.A.; Meffert, J.P.; Bouma, T.J.; van Rijswick, P.C.J.; Heusinkveld, J.H.T.; Orth, R.J.; van Katwijk, M.M.; van der Heide, T. Marine Phytophthora species can hamper conservation and restoration of vegetated coastal ecosystems. Proceedings of the Royal Society B: Biological Sciences, 2016, 283, 20160812.	[102]
Halophytopthora sp. (unknown)	Pathogenic	Zostera marina	Seeds and Plant material	Osterscheled, Netherlands	Netherlands	51.6728 N, 4.1318 E	Govers, L.L.; Man In ‘T Veld, W.A.; Meffert, J.P.; Bouma, T.J.; van Rijswick, P.C.J.; Heusinkveld, J.H.T.; Orth, R.J.; van Katwijk, M.M.; van der Heide, T. Marine Phytophthora species can hamper conservation and restoration of vegetated coastal ecosystems. Proceedings of the Royal Society B: Biological Sciences, 2016, 283, 20160812.	[102]
Phytophthora gemini	Pathogenic	Zostera noltii		Sylt, Germany	Germany		Unpublished- Given in Govers, L.L.; Man In ‘T Veld, W.A.; Meffert, J.P.; Bouma, T.J.; van Rijswick, P.C.J.; Heusinkveld, J.H.T.; Orth, R.J.; van Katwijk, M.M.; van der Heide, T. Marine Phytophthora species can hamper conservation and restoration of vegetated coastal ecosystems. Proceedings of the Royal Society B: Biological Sciences, 2016, 283, 20160812.	[102]
Halophytophthora polymorphica	Pathogenic		Not directly from seagrasses- from baiting method	Queenscliff, Australia	Australia	-38.265116S 144.671187E	Khatiwada, S.S. Prevalence and distribution of marine Phytophthora and Halophytophthora in seagrass habitats in Victoria, Australia. MS thesis, Deakin University, Victoria, Australia, 2019.	[204]
Halophytophthora sp. Zostera	Pathogenic			Queenscliff, Point Henry, Western Port Bay and Apollo Bay in Australia	Australia	-38.265116S 144.671187E, -38.08301 S 144.253144E, -38.21189S 145.13019 E, -38.445999 S 143.385999E	Khatiwada, S.S. Prevalence and distribution of marine Phytophthora and Halophytophthora in seagrass habitats in Victoria, Australia. MS thesis, Deakin University, Victoria, Australia, 2019.	[204]
Phytophthora inundata	Pathogenic			Apollo Bay, Australia	Australia	-38.445999 S 143.385999E	Khatiwada, S.S. Prevalence and distribution of marine Phytophthora and Halophytophthora in seagrass habitats in Victoria, Australia. MS thesis, Deakin University, Victoria, Australia, 2019.	[204]
Phytophthora humicola	Pathogenic			Apollo Bay, Australia	Australia	-38.445999 S 143.385999E	Khatiwada, S.S. Prevalence and distribution of marine Phytophthora and Halophytophthora in seagrass habitats in Victoria, Australia. MS thesis, Deakin University, Victoria, Australia, 2019.	[204]
Phytophthora gemini	Pathogenic	Zostera marina	Leaves	Netherlands (Grevelingen)	Netherlands	51.553890 N, 3.965830 E	Man in ’t Veld, W.A.; Rosendahl, K.C.H.M.; van Rijswick, P.C.J.; Meffert, J.P.; Boer, E.; Westenberg, M.; van der Heide, T.; Govers, L.L. Multiple Halophytophthora spp. and Phytophthora spp. Including P. gemini, P. inundata and P. chesapeakensis sp. nov. isolated from the seagrass Zostera marina in the Northern Hemisphere. Eu.r J. Plant Pathol. 2019, 153, 341–357.	[205]
Phytophthora gemini	Pathogenic	Zostera marina	Seeds	Netherlands (Grevelingen)	Netherlands	51.553890 N, 3.965830 E	Man in ’t Veld, W.A.; Rosendahl, K.C.H.M.; van Rijswick, P.C.J.; Meffert, J.P.; Boer, E.; Westenberg, M.; van der Heide, T.; Govers, L.L. Multiple Halophytophthora spp. and Phytophthora spp. Including P. gemini, P. inundata and P. chesapeakensis sp. nov. isolated from the seagrass Zostera marina in the Northern Hemisphere. Eu.r J. Plant Pathol. 2019, 153, 341–357.	[205]
Phytophthora gemini	Pathogenic	Zostera marina	Seeds	Netherlands (Grevelingen)	Netherlands	51.553890 N, 3.965830 E	Man in ’t Veld, W.A.; Rosendahl, K.C.H.M.; van Rijswick, P.C.J.; Meffert, J.P.; Boer, E.; Westenberg, M.; van der Heide, T.; Govers, L.L. Multiple Halophytophthora spp. and Phytophthora spp. Including P. gemini, P. inundata and P. chesapeakensis sp. nov. isolated from the seagrass Zostera marina in the Northern Hemisphere. Eu.r J. Plant Pathol. 2019, 153, 341–357.	[205]
Phytophthora gemini	Pathogenic	Zostera marina	Seeds	Netherlands (Grevelingen)	Netherlands	51.553890 N, 3.965830 E	Man in ’t Veld, W.A.; Rosendahl, K.C.H.M.; van Rijswick, P.C.J.; Meffert, J.P.; Boer, E.; Westenberg, M.; van der Heide, T.; Govers, L.L. Multiple Halophytophthora spp. and Phytophthora spp. Including P. gemini, P. inundata and P. chesapeakensis sp. nov. isolated from the seagrass Zostera marina in the Northern Hemisphere. Eu.r J. Plant Pathol. 2019, 153, 341–357.	[205]
Phytophthora gemini	Pathogenic	Zostera marina	Seeds	Netherlands (Grevelingen)	Netherlands	51.553890 N, 3.965830 E	Man in ’t Veld, W.A.; Rosendahl, K.C.H.M.; van Rijswick, P.C.J.; Meffert, J.P.; Boer, E.; Westenberg, M.; van der Heide, T.; Govers, L.L. Multiple Halophytophthora spp. and Phytophthora spp. Including P. gemini, P. inundata and P. chesapeakensis sp. nov. isolated from the seagrass Zostera marina in the Northern Hemisphere. Eu.r J. Plant Pathol. 2019, 153, 341–357.	[205]
Phytophthora gemini	Pathogenic	Zostera marina	Seeds	Germany (Sylt)	Germany	54.799000 N, 8.296000 E	Man in ’t Veld, W.A.; Rosendahl, K.C.H.M.; van Rijswick, P.C.J.; Meffert, J.P.; Boer, E.; Westenberg, M.; van der Heide, T.; Govers, L.L. Multiple Halophytophthora spp. and Phytophthora spp. Including P. gemini, P. inundata and P. chesapeakensis sp. nov. isolated from the seagrass Zostera marina in the Northern Hemisphere. Eu.r J. Plant Pathol. 2019, 153, 341–357.	[205]
Phytophthora gemini	Pathogenic	Zostera marina	Seeds	Germany (Sylt)	Germany	54.799000 N, 8.296000 E	Man in ’t Veld, W.A.; Rosendahl, K.C.H.M.; van Rijswick, P.C.J.; Meffert, J.P.; Boer, E.; Westenberg, M.; van der Heide, T.; Govers, L.L. Multiple Halophytophthora spp. and Phytophthora spp. Including P. gemini, P. inundata and P. chesapeakensis sp. nov. isolated from the seagrass Zostera marina in the Northern Hemisphere. Eu.r J. Plant Pathol. 2019, 153, 341–357.	[205]
Phytophthora gemini	Pathogenic	Zostera marina	Seeds	Germany (Sylt)	Germany	54.799000 N, 8.296000 E	Man in ’t Veld, W.A.; Rosendahl, K.C.H.M.; van Rijswick, P.C.J.; Meffert, J.P.; Boer, E.; Westenberg, M.; van der Heide, T.; Govers, L.L. Multiple Halophytophthora spp. and Phytophthora spp. Including P. gemini, P. inundata and P. chesapeakensis sp. nov. isolated from the seagrass Zostera marina in the Northern Hemisphere. Eu.r J. Plant Pathol. 2019, 153, 341–357.	[205]
Phytophthora gemini	Pathogenic	Zostera marina	Seeds	Germany (Sylt)	Germany	54.799000 N, 8.296000 E	Man in ’t Veld, W.A.; Rosendahl, K.C.H.M.; van Rijswick, P.C.J.; Meffert, J.P.; Boer, E.; Westenberg, M.; van der Heide, T.; Govers, L.L. Multiple Halophytophthora spp. and Phytophthora spp. Including P. gemini, P. inundata and P. chesapeakensis sp. nov. isolated from the seagrass Zostera marina in the Northern Hemisphere. Eu.r J. Plant Pathol. 2019, 153, 341–357.	[205]
Phytophthora gemini	Pathogenic	Zostera marina	Seeds	Germany (Sylt)	Germany	54.799000 N, 8.296000 E	Man in ’t Veld, W.A.; Rosendahl, K.C.H.M.; van Rijswick, P.C.J.; Meffert, J.P.; Boer, E.; Westenberg, M.; van der Heide, T.; Govers, L.L. Multiple Halophytophthora spp. and Phytophthora spp. Including P. gemini, P. inundata and P. chesapeakensis sp. nov. isolated from the seagrass Zostera marina in the Northern Hemisphere. Eu.r J. Plant Pathol. 2019, 153, 341–357.	[205]
Phytophthora gemini	Pathogenic	Zostera marina	Seeds	Germany (Sylt)	Germany	54.799000 N, 8.296000 E	Man in ’t Veld, W.A.; Rosendahl, K.C.H.M.; van Rijswick, P.C.J.; Meffert, J.P.; Boer, E.; Westenberg, M.; van der Heide, T.; Govers, L.L. Multiple Halophytophthora spp. and Phytophthora spp. Including P. gemini, P. inundata and P. chesapeakensis sp. nov. isolated from the seagrass Zostera marina in the Northern Hemisphere. Eu.r J. Plant Pathol. 2019, 153, 341–357.	[205]
Phytophthora gemini	Pathogenic	Zostera marina	Seeds	Germany (Sylt)	Germany	54.799000 N, 8.296000 E	Man in ’t Veld, W.A.; Rosendahl, K.C.H.M.; van Rijswick, P.C.J.; Meffert, J.P.; Boer, E.; Westenberg, M.; van der Heide, T.; Govers, L.L. Multiple Halophytophthora spp. and Phytophthora spp. Including P. gemini, P. inundata and P. chesapeakensis sp. nov. isolated from the seagrass Zostera marina in the Northern Hemisphere. Eu.r J. Plant Pathol. 2019, 153, 341–357.	[205]
Phytophthora gemini	Pathogenic	Zostera marina	Seeds	Germany (Sylt)	Germany	54.799000 N, 8.296000 E	Man in ’t Veld, W.A.; Rosendahl, K.C.H.M.; van Rijswick, P.C.J.; Meffert, J.P.; Boer, E.; Westenberg, M.; van der Heide, T.; Govers, L.L. Multiple Halophytophthora spp. and Phytophthora spp. Including P. gemini, P. inundata and P. chesapeakensis sp. nov. isolated from the seagrass Zostera marina in the Northern Hemisphere. Eu.r J. Plant Pathol. 2019, 153, 341–357.	[205]
Phytophthora gemini	Pathogenic	Zostera marina	Seeds	Germany (Sylt)	Germany	54.799000 N, 8.296000 E	Man in ’t Veld, W.A.; Rosendahl, K.C.H.M.; van Rijswick, P.C.J.; Meffert, J.P.; Boer, E.; Westenberg, M.; van der Heide, T.; Govers, L.L. Multiple Halophytophthora spp. and Phytophthora spp. Including P. gemini, P. inundata and P. chesapeakensis sp. nov. isolated from the seagrass Zostera marina in the Northern Hemisphere. Eu.r J. Plant Pathol. 2019, 153, 341–357.	[205]
Phytophthora gemini	Pathogenic	Zostera marina	Seeds	Germany (Sylt)	Germany	54.799000 N, 8.296000 E	Man in ’t Veld, W.A.; Rosendahl, K.C.H.M.; van Rijswick, P.C.J.; Meffert, J.P.; Boer, E.; Westenberg, M.; van der Heide, T.; Govers, L.L. Multiple Halophytophthora spp. and Phytophthora spp. Including P. gemini, P. inundata and P. chesapeakensis sp. nov. isolated from the seagrass Zostera marina in the Northern Hemisphere. Eu.r J. Plant Pathol. 2019, 153, 341–357.	[205]
Phytophthora gemini	Pathogenic	Zostera marina	Seeds	Germany (Sylt)	Germany	54.799000 N, 8.296000 E	Man in ’t Veld, W.A.; Rosendahl, K.C.H.M.; van Rijswick, P.C.J.; Meffert, J.P.; Boer, E.; Westenberg, M.; van der Heide, T.; Govers, L.L. Multiple Halophytophthora spp. and Phytophthora spp. Including P. gemini, P. inundata and P. chesapeakensis sp. nov. isolated from the seagrass Zostera marina in the Northern Hemisphere. Eu.r J. Plant Pathol. 2019, 153, 341–357.	[205]
Phytophthora gemini	Pathogenic	Zostera marina	Seeds	Germany (Sylt)	Germany	54.799000 N, 8.296000 E	Man in ’t Veld, W.A.; Rosendahl, K.C.H.M.; van Rijswick, P.C.J.; Meffert, J.P.; Boer, E.; Westenberg, M.; van der Heide, T.; Govers, L.L. Multiple Halophytophthora spp. and Phytophthora spp. Including P. gemini, P. inundata and P. chesapeakensis sp. nov. isolated from the seagrass Zostera marina in the Northern Hemisphere. Eu.r J. Plant Pathol. 2019, 153, 341–357.	[205]
Phytophthora gemini	Pathogenic	Zostera marina	Seeds	Sweden (Lindholmen)	Sweden	57.703000 N, 11.939000 E	Man in ’t Veld, W.A.; Rosendahl, K.C.H.M.; van Rijswick, P.C.J.; Meffert, J.P.; Boer, E.; Westenberg, M.; van der Heide, T.; Govers, L.L. Multiple Halophytophthora spp. and Phytophthora spp. Including P. gemini, P. inundata and P. chesapeakensis sp. nov. isolated from the seagrass Zostera marina in the Northern Hemisphere. Eu.r J. Plant Pathol. 2019, 153, 341–357.	[205]
Phytophthora gemini	Pathogenic	Zostera marina	Seeds	Germany (Sylt)	Germany	54.799000 N, 8.296000 E	Man in ’t Veld, W.A.; Rosendahl, K.C.H.M.; van Rijswick, P.C.J.; Meffert, J.P.; Boer, E.; Westenberg, M.; van der Heide, T.; Govers, L.L. Multiple Halophytophthora spp. and Phytophthora spp. Including P. gemini, P. inundata and P. chesapeakensis sp. nov. isolated from the seagrass Zostera marina in the Northern Hemisphere. Eu.r J. Plant Pathol. 2019, 153, 341–357.	[205]
Phytophthora gemini	Pathogenic	Zostera marina	Seeds	Germany (Sylt)	Germany	54.799000 N, 8.296000 E	Man in ’t Veld, W.A.; Rosendahl, K.C.H.M.; van Rijswick, P.C.J.; Meffert, J.P.; Boer, E.; Westenberg, M.; van der Heide, T.; Govers, L.L. Multiple Halophytophthora spp. and Phytophthora spp. Including P. gemini, P. inundata and P. chesapeakensis sp. nov. isolated from the seagrass Zostera marina in the Northern Hemisphere. Eu.r J. Plant Pathol. 2019, 153, 341–357.	[205]
Phytophthora gemini	Pathogenic	Zostera noltii	Seeds	Germany (Sylt)	Germany	54.799000 N, 8.296000 E	Man in ’t Veld, W.A.; Rosendahl, K.C.H.M.; van Rijswick, P.C.J.; Meffert, J.P.; Boer, E.; Westenberg, M.; van der Heide, T.; Govers, L.L. Multiple Halophytophthora spp. and Phytophthora spp. Including P. gemini, P. inundata and P. chesapeakensis sp. nov. isolated from the seagrass Zostera marina in the Northern Hemisphere. Eu.r J. Plant Pathol. 2019, 153, 341–357.	[205]
Phytophthora inundata	Pathogenic	Zostera marina	Leaves	Netherlands (Grevelingen)	Netherlands	51.553890 N, 3.965830 E	Man in ’t Veld, W.A.; Rosendahl, K.C.H.M.; van Rijswick, P.C.J.; Meffert, J.P.; Boer, E.; Westenberg, M.; van der Heide, T.; Govers, L.L. Multiple Halophytophthora spp. and Phytophthora spp. Including P. gemini, P. inundata and P. chesapeakensis sp. nov. isolated from the seagrass Zostera marina in the Northern Hemisphere. Eu.r J. Plant Pathol. 2019, 153, 341–357.	[205]
Phytophthora inundata	Pathogenic	Zostera marina	Leaves	Netherlands (Grevelingen)	Netherlands	51.553890 N, 3.965830 E	Man in ’t Veld, W.A.; Rosendahl, K.C.H.M.; van Rijswick, P.C.J.; Meffert, J.P.; Boer, E.; Westenberg, M.; van der Heide, T.; Govers, L.L. Multiple Halophytophthora spp. and Phytophthora spp. Including P. gemini, P. inundata and P. chesapeakensis sp. nov. isolated from the seagrass Zostera marina in the Northern Hemisphere. Eu.r J. Plant Pathol. 2019, 153, 341–357.	[205]
Phytophthora inundata	Pathogenic	Zostera marina	Leaves	Netherlands (Grevelingen)	Netherlands	51.553890 N, 3.965830 E	Man in ’t Veld, W.A.; Rosendahl, K.C.H.M.; van Rijswick, P.C.J.; Meffert, J.P.; Boer, E.; Westenberg, M.; van der Heide, T.; Govers, L.L. Multiple Halophytophthora spp. and Phytophthora spp. Including P. gemini, P. inundata and P. chesapeakensis sp. nov. isolated from the seagrass Zostera marina in the Northern Hemisphere. Eu.r J. Plant Pathol. 2019, 153, 341–357.	[205]
Phytophthora inundata	Pathogenic	Zostera marina	Seeds	Denmark (Limfjord)	Denmark	56.913000 N, 8.993000 E	Man in ’t Veld, W.A.; Rosendahl, K.C.H.M.; van Rijswick, P.C.J.; Meffert, J.P.; Boer, E.; Westenberg, M.; van der Heide, T.; Govers, L.L. Multiple Halophytophthora spp. and Phytophthora spp. Including P. gemini, P. inundata and P. chesapeakensis sp. nov. isolated from the seagrass Zostera marina in the Northern Hemisphere. Eu.r J. Plant Pathol. 2019, 153, 341–357.	[205]
Phytophthora inundata	Pathogenic	Zostera marina	Seeds	Denmark (Limfjord)	Denmark	56.913000 N, 8.993000 E	Man in ’t Veld, W.A.; Rosendahl, K.C.H.M.; van Rijswick, P.C.J.; Meffert, J.P.; Boer, E.; Westenberg, M.; van der Heide, T.; Govers, L.L. Multiple Halophytophthora spp. and Phytophthora spp. Including P. gemini, P. inundata and P. chesapeakensis sp. nov. isolated from the seagrass Zostera marina in the Northern Hemisphere. Eu.r J. Plant Pathol. 2019, 153, 341–357.	[205]
Phytophthora inundata	Pathogenic	Zostera marina	Soil	Netherlands (Grevelingen)	Netherlands	51.553890 N, 3.965830 E	Man in ’t Veld, W.A.; Rosendahl, K.C.H.M.; van Rijswick, P.C.J.; Meffert, J.P.; Boer, E.; Westenberg, M.; van der Heide, T.; Govers, L.L. Multiple Halophytophthora spp. and Phytophthora spp. Including P. gemini, P. inundata and P. chesapeakensis sp. nov. isolated from the seagrass Zostera marina in the Northern Hemisphere. Eu.r J. Plant Pathol. 2019, 153, 341–357.	[205]
Phytophthora chesapeakensis	Pathogenic	Zostera marina	Seeds	U.S. (Chesapeake Bay)	USA	37.567000 N, 76.101000 W	Man in ’t Veld, W.A.; Rosendahl, K.C.H.M.; van Rijswick, P.C.J.; Meffert, J.P.; Boer, E.; Westenberg, M.; van der Heide, T.; Govers, L.L. Multiple Halophytophthora spp. and Phytophthora spp. Including P. gemini, P. inundata and P. chesapeakensis sp. nov. isolated from the seagrass Zostera marina in the Northern Hemisphere. Eu.r J. Plant Pathol. 2019, 153, 341–357.	[205]
Phytophthora chesapeakensis	Pathogenic	Zostera marina	Seeds	U.S. (Chesapeake Bay)	USA	37.567000 N, 76.101000 W	Man in ’t Veld, W.A.; Rosendahl, K.C.H.M.; van Rijswick, P.C.J.; Meffert, J.P.; Boer, E.; Westenberg, M.; van der Heide, T.; Govers, L.L. Multiple Halophytophthora spp. and Phytophthora spp. Including P. gemini, P. inundata and P. chesapeakensis sp. nov. isolated from the seagrass Zostera marina in the Northern Hemisphere. Eu.r J. Plant Pathol. 2019, 153, 341–357.	[205]
Phytophthora chesapeakensis	Pathogenic	Zostera marina	Seeds	U.S. (Chesapeake Bay)	USA	37.567000 N, 76.101000 W	Man in ’t Veld, W.A.; Rosendahl, K.C.H.M.; van Rijswick, P.C.J.; Meffert, J.P.; Boer, E.; Westenberg, M.; van der Heide, T.; Govers, L.L. Multiple Halophytophthora spp. and Phytophthora spp. Including P. gemini, P. inundata and P. chesapeakensis sp. nov. isolated from the seagrass Zostera marina in the Northern Hemisphere. Eu.r J. Plant Pathol. 2019, 153, 341–357.	[205]
Phytophthora chesapeakensis	Pathogenic	Zostera marina	Seeds	U.S. (Chesapeake Bay)	USA	37.567000 N, 76.101000 W	Man in ’t Veld, W.A.; Rosendahl, K.C.H.M.; van Rijswick, P.C.J.; Meffert, J.P.; Boer, E.; Westenberg, M.; van der Heide, T.; Govers, L.L. Multiple Halophytophthora spp. and Phytophthora spp. Including P. gemini, P. inundata and P. chesapeakensis sp. nov. isolated from the seagrass Zostera marina in the Northern Hemisphere. Eu.r J. Plant Pathol. 2019, 153, 341–357.	[205]
Halophytophthora sp-1	Pathogenic	Zostera marina	Seeds	Germany (Sylt)	Germany	54.799000 N, 8.296000 E	Man in ’t Veld, W.A.; Rosendahl, K.C.H.M.; van Rijswick, P.C.J.; Meffert, J.P.; Boer, E.; Westenberg, M.; van der Heide, T.; Govers, L.L. Multiple Halophytophthora spp. and Phytophthora spp. Including P. gemini, P. inundata and P. chesapeakensis sp. nov. isolated from the seagrass Zostera marina in the Northern Hemisphere. Eu.r J. Plant Pathol. 2019, 153, 341–357.	[205]
Halophytophthora sp-3	Pathogenic	Zostera marina	Seeds	Germany (Sylt)	Germany	54.799000 N, 8.296000 E	Man in ’t Veld, W.A.; Rosendahl, K.C.H.M.; van Rijswick, P.C.J.; Meffert, J.P.; Boer, E.; Westenberg, M.; van der Heide, T.; Govers, L.L. Multiple Halophytophthora spp. and Phytophthora spp. Including P. gemini, P. inundata and P. chesapeakensis sp. nov. isolated from the seagrass Zostera marina in the Northern Hemisphere. Eu.r J. Plant Pathol. 2019, 153, 341–357.	[205]
Halophytophthora sp-3	Pathogenic	Zostera marina	Seeds	Germany (Sylt)	Germany	54.799000 N, 8.296000 E	Man in ’t Veld, W.A.; Rosendahl, K.C.H.M.; van Rijswick, P.C.J.; Meffert, J.P.; Boer, E.; Westenberg, M.; van der Heide, T.; Govers, L.L. Multiple Halophytophthora spp. and Phytophthora spp. Including P. gemini, P. inundata and P. chesapeakensis sp. nov. isolated from the seagrass Zostera marina in the Northern Hemisphere. Eu.r J. Plant Pathol. 2019, 153, 341–357.	[205]
Halophytophthora sp-3	Pathogenic	Zostera marina	Seeds	Germany (Sylt)	Germany	54.799000 N, 8.296000 E	Man in ’t Veld, W.A.; Rosendahl, K.C.H.M.; van Rijswick, P.C.J.; Meffert, J.P.; Boer, E.; Westenberg, M.; van der Heide, T.; Govers, L.L. Multiple Halophytophthora spp. and Phytophthora spp. Including P. gemini, P. inundata and P. chesapeakensis sp. nov. isolated from the seagrass Zostera marina in the Northern Hemisphere. Eu.r J. Plant Pathol. 2019, 153, 341–357.	[205]
Halophytophthora sp-3	Pathogenic	Zostera marina	Seeds	Germany (Sylt)	Germany	54.799000 N, 8.296000 E	Man in ’t Veld, W.A.; Rosendahl, K.C.H.M.; van Rijswick, P.C.J.; Meffert, J.P.; Boer, E.; Westenberg, M.; van der Heide, T.; Govers, L.L. Multiple Halophytophthora spp. and Phytophthora spp. Including P. gemini, P. inundata and P. chesapeakensis sp. nov. isolated from the seagrass Zostera marina in the Northern Hemisphere. Eu.r J. Plant Pathol. 2019, 153, 341–357.	[205]
Halophytophthora sp-4	Pathogenic	Zostera marina	Seeds	France (Thau lagoon)	France	43.446510 N, 3.662817 E	Man in ’t Veld, W.A.; Rosendahl, K.C.H.M.; van Rijswick, P.C.J.; Meffert, J.P.; Boer, E.; Westenberg, M.; van der Heide, T.; Govers, L.L. Multiple Halophytophthora spp. and Phytophthora spp. Including P. gemini, P. inundata and P. chesapeakensis sp. nov. isolated from the seagrass Zostera marina in the Northern Hemisphere. Eu.r J. Plant Pathol. 2019, 153, 341–357.	[205]
Halophytophthora sp.	Pathogenic	Zostera marina	Leaves	Westside Point in Bodega Bay, CA ,USA	USA	38°19'10.67"N, 123° 3'13.71"W	Ettinger, C.L.; Eisen, J.A. Fungi, bacteria and oomycota opportunistically isolated from the seagrass, Zostera marina. PloS one, 2021, 15, e0236135.	[92]
Halophytophthora sp.	Pathogenic	Zostera marina	Leaves	Westside Point in Bodega Bay, CA ,USA	USA	38°19'10.67"N, 123° 3'13.71"W	Ettinger, C.L.; Eisen, J.A. Fungi, bacteria and oomycota opportunistically isolated from the seagrass, Zostera marina. PloS one, 2021, 15, e0236135.	[92]
Phytophthora gemini	Pathogenic	Zostera marina	Leaves	Izembek Lagoon	USA	NG	Menning, D.M.; Gravley, H.A.; Cady, M.N.; Pepin, D.; Wyllie-Echeverria, S.; Ward, D.H.; Talbot, S.L. Metabarcoding of environmental samples suggest wide distribution of Eelgrass (Zostera marina) pathogens in the North Pacific. Metabarcoding Metagenom 2021, 5, 35–42	[206]
Phytophthora gemini	Pathogenic	Zostera marina	Leaves	Chignik Lagoon	USA	NG	Menning, D.M.; Gravley, H.A.; Cady, M.N.; Pepin, D.; Wyllie-Echeverria, S.; Ward, D.H.; Talbot, S.L. Metabarcoding of environmental samples suggest wide distribution of Eelgrass (Zostera marina) pathogens in the North Pacific. Metabarcoding Metagenom 2021, 5, 35–43	[206]
Halophytophthora sp.	Pathogenic	Zostera marina	Leaves	Izembek Lagoon	USA	NG	Menning, D.M.; Gravley, H.A.; Cady, M.N.; Pepin, D.; Wyllie-Echeverria, S.; Ward, D.H.; Talbot, S.L. Metabarcoding of environmental samples suggest wide distribution of Eelgrass (Zostera marina) pathogens in the North Pacific. Metabarcoding Metagenom 2021, 5, 35–44	[206]
Halophytophthora sp.	Pathogenic	Zostera marina	Leaves	Chignik Lagoon	USA	NG	Menning, D.M.; Gravley, H.A.; Cady, M.N.; Pepin, D.; Wyllie-Echeverria, S.; Ward, D.H.; Talbot, S.L. Metabarcoding of environmental samples suggest wide distribution of Eelgrass (Zostera marina) pathogens in the North Pacific. Metabarcoding Metagenom 2021, 5, 35–45	[206]
P. gemini	Pathogenic	Zostera marina	Seeds	Sylt, Germany	Germany	Sylt (54.799 °N, 8.296°E)	Govers, L.L.; Van Der Zee, E.M.; Meffert, J.P.; Van Rijswick, P.C.J.; Man In T Veld, W.A.; Heusinkveld, J.H.T.; Van Der Heide, T. Copper treatment during storage reduces Phytophthora and Halophytophthora infection of Zostera marina seeds used for restoration. Sci. Rep. 2017, 7,43172.	[103]
Halophytopthora sp. Zostera	Pathogenic	Zostera marina	Seeds	Sylt, Germany	Germany	Sylt (54.799 °N, 8.296°E)	Govers, L.L.; Van Der Zee, E.M.; Meffert, J.P.; Van Rijswick, P.C.J.; Man In T Veld, W.A.; Heusinkveld, J.H.T.; Van Der Heide, T. Copper treatment during storage reduces Phytophthora and Halophytophthora infection of Zostera marina seeds used for restoration. Sci. Rep. 2017, 7,43172.	[103]
Aspergillus alabamensis	Pathogenic	Enhalus acoroides	Decaying leaves				Hu, Z.; Zhu, Y.; Chen, J.; Li, C.; Gao, Z.; Li, J.; Liu, L. Sesquiterpenoids with phytotoxic and antifungal activities from a pathogenic fungus Aspergillus alabamensis. J. Agric. Food Chem. 2022, 70, 12065–12073.	[100]
Phytopthora, Halophytopthora, Undescribed oomycete pathogen	Pathogenic	Zostera marina	NG	Pudget sound	USA	NG	Proctor, T.; Elliott, J. Undescribed oomycete pathogens on Zostera marina and Z. japonica in the Puget Sound. Summer Research, 353, University of Puget Sound. 2019 Available at https://soundideas.pugetsound.edu/summer_research/353.	[207]
	Pathogenic	Zostera Japonica	NG	Pudget sound	USA	NG	Proctor, T.; Elliott, J. Undescribed oomycete pathogens on Zostera marina and Z. japonica in the Puget Sound. Summer Research, 353, University of Puget Sound. 2019 Available at https://soundideas.pugetsound.edu/summer_research/353.	[207]
