# Supplementary material for: Exploring Fungal Diversity in Seagrass Ecosystems for Pharmaceutical and Ecological Insights
Source: J Fungi (Basel). 2024 Sep 2;10(9):627. doi: 10.3390/jof10090627 (PMC11433010; doi:10.3390/jof10090627)
Supplement: Supplementary file 1 [file jof-10-00627-s001.zip › Table S4 edited.xlsx]

## Sheet: Sheet1
Number	Key objective of the study relavant to fungal diversity	Key outcomes	Seagrass species/sample	Type of samples	Location	Date of collection	Coordinates (°N, °E)	Mycobiome			Cultivabale isolates	Reference	Reference number in the main text
								Sequencing platform	Amplified DNA region	Findings
[1]	To characterize the distribution of fungi associated with the seagrass Zostera marina, using leaves, roots, and rhizosphere sediment from 16 locations across its full biogeographic range.	The fungal community is significantly different between sampling sites and that the leaf mycobiome follows a weak but significant pattern of distance decay in the Pacific Ocean.	Zostera marina	Leaves, roots, and rhizosphere sediment	16 locations	2016- 2017	64.485428, -164.76189 55.328899, -162.82121 38.319755, -123.05514 32.713756, -117.22547 49.11237, -68.17593 44.21155, 15.4906946 43.446971, 3.661503 43.021167, 144.903217 34.297834, 132.91631 42.42014, -70.91544 34.692458, -76.622589 67.2667233, 15.2560633 37.01427, 27.493273 58.3131, 11.5488 52.990731, -4.450321 46.474, -124.028	Illumina MiSeq	ribosomal internal transcribed spacer (ITS) region and 18S rRNA gene	The Z. marina core leaf and root mycobiomes were dominated by unclassified Sordariomycetes spp., unclassified Chytridiomycota lineages (including Lobulomycetaceae spp.), unclassified Capnodiales spp., and Saccharomyces sp. A total of 14, 15, and 60 ASVs were predicted as being in the leaf, root, and sediment cores, respectively. Four ASVs overlapped across all three cores, including generalist fu…		Ettinger, C.L.; Vann, L.E.; Eisen, J.A. Global diversity and biogeography of the Zostera marina mycobiome. Appl. Environ. Microbiol. 2021, 87, 1–19. doi:10.1128/AEM.02795-20.	[107]
[2]	To test whether or not fungal communities associated with the seagrass, Syringodium isoetifolium can be differentiated on either side of Wallace’s line, a boundary line separating Asian and Australasian fauna. Also, this study aims to examine whether host multilocus genotype predicts fungal community composition	Significant differences in fungal community composition were detected on either side of Wallace’s line. A significant distance decay of similarity pattern was observed between ribosomal sequence variants and geographical distance and several fungal ribosomal sequence variants were significantly associated with sampling sites found either east or west of Wallace’s line.	Syringodium isoetifolium	Leaves	14 sampling sites spanning the Indonesian archipelago	2010/2011	Latitude Longitude -2.55878, 107.6689 2.28151 118.2445 -5.87927 110.4320 3.92645 108.3829 -5.86356 106.6106 -8.68645 115.2655 -8.26874 124.4013 -1.90526 123.0892 1.74665 125.1496 -5.61541 120.4592 1.74401 128.0361 -8.49736 119.7589 -5.64577 132.6378 -5.33832 123.5349	Illumia MiSeq technology	fungal ITS1 gene	A total of 660 unique RSVs were recovered from the Indonesian archipelago. 193 genera identified Ascomycota - belong to classess Dothideomycetes, Eurotiomycetes, Lecanoromycetes, Leotiomycetes, Orbiliomycetes, Pezizomycetes, Pezizomycotina, Saccharomycetes. Most dominant classes were Dothideomycetes, Eurotiomycetes and Saccharomycetes. Basidiomycota - belong to classess Agaricomycetes, Agaricosti…		Wainwright, B.J.; Zahn, G.L.; Arlyza, I.S.; Amend, A.S. Seagrass‐associated fungal communities follow Wallace’s Line, but host genotype does not structure fungal community. J. Biogeogr. 2018, 45, 762–770. doi:10.1111/jbi.13168.	[208]
[3]	To identify local-scale patterns of P. oceanica root mycobionts at 8 localities in the central Adriatic Sea and to examine their colonization, diversity and relative abundance, using stereomicroscopy, light microscopy, culturing as well as a culture independent approaches.	Roots from all investigated localities possessed the typical dark septate endophytic association dominated by an undescribed slow-growing mycobiont from the Pleosporales (1 operational taxonomic unit [OTU]: ca. 92% of 430 total isolates, and 3 molecular OTUs) and 2 yet undescribed mycobionts from the Lulworthiales (2 OTUs: ca. 8% of isolates, and 2 MOTUs).	Posidonia oceanica	Root samples	Northern Dalmatia (central Adriatic Sea) some 45 km southeast of Zadar, Croatia.	2012	43.7596, 15.6341 43.8500, 15.4553 43.8623, 15.4380 43.8639, 15.4341 43.8756, 15.4376 43.8822, 15.4022 43.8838, 15.3994 43.8741, 15.3528	454-pyrosequencing	Ribosomal internal transcribed spacer (ITS) region 18S rRNA gene	The root fungal community is dominated by an undescribed slow-growing mycobiont from the Pleosporales (1 operational taxonomic unit [OTU]: ca. 92% of 430 total isolates, and 3 molecular OTUs [MOTUs]: ca. 91% of 382 fungal sequences) and also comprised 2 yet undescribed mycobionts from the Lulworthiales (2 OTUs: ca. 8% of isolates, and 2 MOTUs: ca. 1.8% of sequences).	Found 3 morphotypes. Pleosporales sp. MV-2012 dominates P. oceanica root mycobiont communities (putative new species in a new genus within the recently established pleosporalean Aigialaceae family. Lulworthiales sp. MV-2012 is a undescribed species within the Lulworthiales; the closest published sequences identified by a BLASTn search belonged to Lulworthia sp. 107aIA and various other members of…	Vohník, M.; Borovec, O.; Župan, I.; Kolarˇík, M.; Sudová, R. Fungal root symbionts of the seagrass Posidonia oceanica in the Central Adriatic Sea revealed by Microscopy, Culturing and 454-Pyrosequencing. Mar. Ecol. Prog. Ser. 2017, 583, 107–120. doi:10.3354/meps12337.	[83]
[4]	To characterize the taxonomic diversity of fungi associated with the seagrass, Zostera marina and to build a framework to determine the evolutionary, ecological, and functional importance of these associations.	The Z. marina leaves, roots and rhizomes harbor distinct fungal communities.The most prevalent ITS amplicon sequence variants (ASVs) associated with Z. marina tissues were not initially assigned to a fungal phylum. Sequencing and phylogenetic analysis revealed that the organism that this ASV comes from is a member of Novel Clade SW-I in the order Lobulomycetales in the phylum Chytridiomycota.	Zostera marina	Leaves, roots, rhizomes,sediment	Bodega Bay, CA, Gaffney Point and Westside Point	July to August 2016	Gaffney Point(GPS: 38°18'45.05"N, 123°3'16.66"W) Westside Point (GPS: 38°19' 10.67"N, 123 3'13.71"W),	Illumina MiSeq	ITS Region ITS2 and D1/D2 regions of the 28S rRNA gene - specifically to identify dominant ASV	The composition of the mycobiome of bulk samples types was generally comprised of members of the taxonomic orders Pleosporales, Helotiales, Saccharomycetales, Coniochaetales, Glomerellales, Agaricales, Cystobasidiales and Malasseziales. The most prevalent sequences associated with Z. marina leaf tissue were all came from a single complex has been named the SV8 complex. None of the ASVs in the SV8…		Ettinger, C.L.; Eisen, J.A. Characterization of the mycobiome of the seagrass, Zostera Marina, reveals putative associations with marine Chytrids. Front. Microbiol. 2019, 10, 2476. doi:10.3389/fmicb.2019.02476.	[35]
[5]	To analyze the microbial characteristics of the seawater communities, compared them with those on living surfaces (seagrasses and macroalgae), and predicted their functional differences.	Ascomycota and Basidiomycota were the two most abundant phyla. Chytridiomycota was also a dominant phylum in each group. Also, the difference between fungal communities were smaller than that between bacterial communities, between any two pairs of groups of samples (except for red macroalgae and brown macroalgae), showing that fungal communities were not as easily influenced by host phylogeny as …	Zostera marina, Phyllospadix iwatensis and some macroalgae		Changdao County, Yantai City, China	2021-04-13	Locations are not explicityly specified. However a map is given (https://www.frontiersin.org/files/Articles/839465/fmicb-13-839465-HTML/image_m/fmicb-13-839465-g001.jpg)	Illumina MiSeq	V3–V4 region of 16S rRNA genes and the fungal ITS1	Ascomycota, Chytridiomycota, and Basidiomycota were the dominant fungal phyla in all the macrophyte saples. The identified dominant genera were Aspergillus, Cutaneotrichosporon, Penicillium, Didymella, Alternaria, and Metschnikowia.The alpha diversity of the bacterial and fungal communities in seagrasses was the highest of all macrophyte samples.		Chen, J.; Zang, Y.; Yang, Z.; Qu, T.; Sun, T.; Liang, S.; Zhu, M.; Wang, Y.; Tang, X. Composition and functional diversity of epiphytic bacterial and fungal communities on marine macrophytes in an Intertidal Zone. Front. Microbiol. 2022, 13, 1–13. doi:10.3389/fmicb.2022.839465.	[108]
[6]	To identify the composition of endophyte mycobiota of Thalassia testudinum König in the Colombian Caribbean.	An abundance of Ascomycota (35.9 %) and Basidiomycota (2.9 %) was found, as well as a high abundance of unclassified sequences (60 %) . The most abundant family was Saccharomycetales fam Incertae sedis (Ascomycota), although 40 % of the sequences could not be classified at this taxonomic level. Sporidiobolaceae was the most abundant family in Basidiomycota. A variety of genera within Ascomycota a…	Thalassia testudinum	Leaves	Old Providence McBean Lagoon National Natural Park in Providence Island and Chengue Bay		81° 22’ W - 13° 20’ N and 74° 11’ W - 11° 17’ N	Ilumina MiSeq	ITS ibosomal locus with the ITS3F - ITS4R primers	A total of 8,158 sequences and 238 OTU were obtained out of which 66 % were found in meadows of Providence Island and 44 % in Chengue meadows. Nine Ascomycota families were found, among which the most abundant was Saccharomycetales fam Incertae sedis (1,245 sequences), represented by the genus Candida and the species C. parapsilosis, followed by Saccharomycetaceae (794), represented by the genera…		Castro González, M.; Gómez-López, D. Micobiota endófita de Thalassia testudinum König en el Caribe colombiano. Boletín de Investigaciones Marinas y Costeras. 2023, 52, 185–192. doi:10.25268/bimc.invemar.2023.52.2.1237	[138]
[7]	To characterize the diversity, taxonomic, and functional composition of benthic microeukaryotes in a seagrass system using sequencing of 18S rRNA genes. To test the hypothesis that seagrass colonization enhanced the diversity and quantity of benthic microbial eukaryotes and altered their taxonomic and functional composition.	No significant findings on fungi.	Zoestera marina	Sediments	Swan Lake (Tian'ehu) lagoon, Rongcheng Bay, Yellow Sea, northern China	2013-05-01	37°21′N, 122°35′E	MiSeq	Eukaryote-universal primers 82F	Fungi (0.8%) was minor in the benthic microeukaryote community. The contribution of fungi to the microeukaryotic community difference between two sediment types was reported as 16.48%, which was the highest among all taxonomic groups of microeukaryotes. The presence of fungi was found to be affecting seagrass colonizaions, in particular, some fungal OTUs consistently existed at the vegetated site…		Pan, Y.; Li, G.; Su, L.; Zheng, P.; Wang, Y.; Shen, Z.; Chen, Z.; Han, Q.; Gong, J. Seagrass colonization alters diversity, abundance, taxonomic, and functional community structure of benthic microbial eukaryotes. Front. Microbiol. 2022, 13, 901741. doi:10.3389/fmicb.2022.901741.	[209]
[8]	To characterise P. oceanica root mycobionts.	The root mycobiota of the P. oceanica is relatively narrow and dominated by a single pleosporalean fungus so far not known from any other hosts or environments. This fungus is introduced here as a new genus and species Posidoniomyces atricolor and resides as an independent marine biotrophic lineage in the Aigialaceae (Pleosporales).	Posidonia oceanica	Roots	32 localities in seven states in the NW Mediterranean		Please refer the map and the table (below the image) https://www.ncbi.nlm.nih.gov/core/lw/2.0/html/tileshop_pmc/tileshop_pmc_inline.html?title=Click%20on%20image%20to%20zoom&p=PMC3&id=6609996_mycokeys-55-059-g002.jpg	454 pyrosequensing	ITS	In total, pyrosequencing resulted 32127 raw sequences. The obtained sequences clustered into 61 MOTUs. The main 10 MOTUs obtained in this study were estimated to belong into, Pleosporales sp. MV-2012, Pleosporales sp. MV-2012, Alternaria alternata, fungal sp., Pseudopithomyces chartarum, Lobulomyces sp., Lepistanuda, Phlebiatremellosa, Epicoccum nigrum, Lulwoana sp., Pseudopithomyces chartarum, P…	In total, 130 fungal mycelial isolates were obtained. In total 112 isolates (ca. 86 %) were identified. Out of the identified isolates, the Pleosporales sp. MV-2012 represented 54.5%. All the Yellow isolates belonged to the Lulworthiales and matched the Lulworthiales sp. MV-2012, the Lulworthiales sp. MV-2012B and Lulwoana sp.	Vohník, M.; Borovec, O.; Kolaříková, Z.; Sudová, R.; Réblová, M. . Extensive sampling and high-throughput sequencing reveal Posidoniomyces atricolor gen. et sp. nov. (Aigialaceae, Pleosporales) as the dominant root mycobiont of the dominant Mediterranean Seagrass Posidonia oceanica. MycoKeys 2019, 55, 59–86. doi:10.3897/mycokeys.55.35682.	[84]
[9]	To elucidate the significance of microenvironmental and regional forces in shaping the microbiome of the seagrass species Zostera muelleri and identify the core members of the mycobiome.	Discrete populations of bacteria, microalgae and fungi were observed within specific seagrass microenvironments, including the leaves and roots and rhizomes, with “core” taxa found to persist within these microenvironments across geographically disparate sampling sites.	Zoestera muelleri	Leaves (upper and lower parts and sheath) and roots and rhizomes and the surrounding microenvironments (i.e., surficial sediment and adjacent seawater)	From two coastal and two estuarine habitats, across a region spanning 86 km of coastline in New South Wales (NSW), Australia	October and November 2015	Palm Beach (33°35′15.8″S 151°19′25.0″E), Rose Bay (33°52′20.1″S 151°15′43.7″E), Lake Macquarie (33°09′29.4″S 151°31′54.9″E) and Narrabeen Lagoon (33°43′11.0″S 151°17′40.4″E)	Illumina Miseq	ITS2	Roots and rhizomes had lower levels of fungal diversity than the surrounding seawater and sediments possibly due to antifungal chemical defenses and physiological responses from the host against co-occurring marine fungi. OTUs matching the order Pleosporales and the species Wallemia ichthyophaga represented the most abundant fungi across the roots and rhizomes, sediments and seawater microenviron…		Hurtado-McCormick, V.; Kahlke, T.; Petrou, K.; Jeffries, T.; Ralph, P.J.; Seymour, J.R. Regional and microenvironmental scale characterization of the Zostera muelleri seagrass microbiome. Front. Microbiol. 2019, 10, 1011. doi:10.3389/fmicb.2019.01011.	[147]
[10]	To characterize the mycobiome of Halophilia ovalis at seven sites in the Malay Peninsula using ITS1 rDNA amplicon sequences and investigated differences in fungal community structure.	Geographic location was a significant factor shaping fungal community structure in H. ovalis.	Halophilia ovalis	leaf, rhizome and roots	Malaya Peninsula (Langkawi, Perhentian, Merambong Shoal, Pulau Semakau, Cyrene Reef, Sentosa, Chek Jawa)		Not specified - but a map is provided		ITS1	Dominant taxa are vary across the sampling sites - A figure is provided in-text to represent the dominant taxa.		Quek, Z.B.R.; Zahn, G.; Lee, N.L.Y.; Ooi, J.L.S.; Lee, J.N.; Huang, D.; Wainwright, B.J. Biogeographic structure of fungal communities in seagrass Halophilia ovalis across the Malay Peninsula. Environ. Microbiol. Rep. 2021, 13, 871-877. doi:10.1111/1758-2229.13003.	[47]
[11]	To document the fungal community from decaying leaves of the seagrass Halophila stipulacea using metagenomics.	At the phylum level, Basidiomycota dominated the community in three samples. Neocallimastigomycota and Mucoromycota dominated the community in the fourth and the fifth samples, respectively.	Halophila stipulacea	Decaying leaves	Al-Leith mangroves	7 th April, 2015	20° 02' 08' N 40° 25' 66" E	Illumina MiSeq	LSU rDNA			Abdel-Wahab; M.A., Bahkali; A.H., Elgorban; A.M. et al. High-throughput amplicon sequencing of fungi and microbial eukaryotes associated with the seagrass Halophila stipulacea (Forssk.) Asch. from Al-Leith mangroves, Saudi Arabia. Mycol. Prog. 2021, 20, 1365–1381. doi:10.1007/s11557-021-01744-2	[70]
